# Supplementary material for: A Mendelian randomization study of type 2 diabetes and cancer risk in East Asians
Source: Cancer Cell Int. 2025 Aug 4;25:295. doi: 10.1186/s12935-025-03929-1 (PMC12320361; doi:10.1186/s12935-025-03929-1)
Supplement: Supplementary file 1 — Supplementary Material 1 [file 12935_2025_3929_MOESM1_ESM.xlsx]

## Sheet: Biliary tract cancer
multivariable IVW MR analysis for Biliary tract cancer
id.exposure	exposure	id.outcome	outcome	nsnp	b	se	pval
ebi-a-GCST010118	Type 2 diabetes || id:ebi-a-GCST010118	bbj-a-92	Biliary tract cancer || id:bbj-a-92	127	0.056979	0.117782	0.628552
ebi-a-GCST90002231	Fasting glucose || id:ebi-a-GCST90002231	bbj-a-92	Biliary tract cancer || id:bbj-a-92	11	-1.05999	0.631069	0.0930216
ebi-a-GCST90002244	Glycated hemoglobin levels || id:ebi-a-GCST90002244	bbj-a-92	Biliary tract cancer || id:bbj-a-92	47	0.69505	0.864923	0.421629

## Sheet: Cervical cancer
multivariable IVW MR analysis for Cervical cancer
id.exposure	exposure	id.outcome	outcome	nsnp	b	se	pval
ebi-a-GCST010118	Type 2 diabetes || id:ebi-a-GCST010118	bbj-a-98	Cervical cancer || id:bbj-a-98	127	0.00651102	0.099114	0.947623
ebi-a-GCST90002231	Fasting glucose || id:ebi-a-GCST90002231	bbj-a-98	Cervical cancer || id:bbj-a-98	11	-0.422989	0.530693	0.425422
ebi-a-GCST90002244	Glycated hemoglobin levels || id:ebi-a-GCST90002244	bbj-a-98	Cervical cancer || id:bbj-a-98	47	0.0922251	0.727269	0.899091

## Sheet: Breast cancer
multivariable IVW MR analysis for Breast cancer
id.exposure	exposure	id.outcome	outcome	nsnp	b	se	pval
ebi-a-GCST010118	Type 2 diabetes || id:ebi-a-GCST010118	bbj-a-160	Breast cancer || id:bbj-a-102	124	-0.152241	0.03747	4.8444e-05
ebi-a-GCST90002231	Fasting glucose || id:ebi-a-GCST90002231	bbj-a-160	Breast cancer || id:bbj-a-102	10	0.366087	0.201736	0.0695729
ebi-a-GCST90002244	Glycated hemoglobin levels || id:ebi-a-GCST90002244	bbj-a-160	Breast cancer || id:bbj-a-102	45	0.117486	0.274281	0.668402

## Sheet: Colorectal cancer
multivariable IVW MR analysis for Colorectal cancer
id.exposure	exposure	id.outcome	outcome	nsnp	b	se	pval
ebi-a-GCST010118	Type 2 diabetes || id:ebi-a-GCST010118	bbj-a-107	Colorectal cancer || id:bbj-a-107	127	-0.147843	0.0296937	6.39339e-07
ebi-a-GCST90002231	Fasting glucose || id:ebi-a-GCST90002231	bbj-a-107	Colorectal cancer || id:bbj-a-107	11	0.275133	0.15909	0.0837347
ebi-a-GCST90002244	Glycated hemoglobin levels || id:ebi-a-GCST90002244	bbj-a-107	Colorectal cancer || id:bbj-a-107	47	0.00318297	0.21804	0.988353

## Sheet: Endometrial cancer
multivariable IVW MR analysis for Endometrial cancer
id.exposure	exposure	id.outcome	outcome	nsnp	b	se	pval
ebi-a-GCST010118	Type 2 diabetes || id:ebi-a-GCST010118	bbj-a-113	Endometrial cancer || id:bbj-a-113	127	-0.193215	0.069128	0.00518944
ebi-a-GCST90002231	Fasting glucose || id:ebi-a-GCST90002231	bbj-a-113	Endometrial cancer || id:bbj-a-113	11	0.0756338	0.370217	0.838122
ebi-a-GCST90002244	Glycated hemoglobin levels || id:ebi-a-GCST90002244	bbj-a-113	Endometrial cancer || id:bbj-a-113	47	-0.0390324	0.507504	0.938695

## Sheet: Esophageal cancer
multivariable IVW MR analysis for Esophageal cancer
id.exposure	exposure	id.outcome	outcome	nsnp	b	se	pval
ebi-a-GCST010118	Type 2 diabetes || id:ebi-a-GCST010118	bbj-a-117	Esophageal cancer || id:bbj-a-117	127	-0.28976	0.0688746	2.58702e-05
ebi-a-GCST90002231	Fasting glucose || id:ebi-a-GCST90002231	bbj-a-117	Esophageal cancer || id:bbj-a-117	11	0.610489	0.369372	0.0983769
ebi-a-GCST90002244	Glycated hemoglobin levels || id:ebi-a-GCST90002244	bbj-a-117	Esophageal cancer || id:bbj-a-117	47	0.560961	0.505501	0.267123

## Sheet: Gastric cancer
multivariable IVW MR analysis for Gastric cancer
id.exposure	exposure	id.outcome	outcome	nsnp	b	se	pval
ebi-a-GCST010118	Type 2 diabetes || id:ebi-a-GCST010118	bbj-a-119	Gastric cancer || id:bbj-a-119	127	-0.179479	0.0349646	2.84939e-07
ebi-a-GCST90002231	Fasting glucose || id:ebi-a-GCST90002231	bbj-a-119	Gastric cancer || id:bbj-a-119	11	0.214654	0.187467	0.252201
ebi-a-GCST90002244	Glycated hemoglobin levels || id:ebi-a-GCST90002244	bbj-a-119	Gastric cancer || id:bbj-a-119	47	0.135676	0.256695	0.597118

## Sheet: Hematological malignancy
multivariable IVW MR analysis for Hematological malignancy
id.exposure	exposure	id.outcome	outcome	nsnp	b	se	pval
ebi-a-GCST010118	Type 2 diabetes || id:ebi-a-GCST010118	bbj-a-125	Hematological malignancy || id:bbj-a-125	127	-0.180399	0.0602486	0.00275119
ebi-a-GCST90002231	Fasting glucose || id:ebi-a-GCST90002231	bbj-a-125	Hematological malignancy || id:bbj-a-125	11	0.0202411	0.322815	0.950004
ebi-a-GCST90002244	Glycated hemoglobin levels || id:ebi-a-GCST90002244	bbj-a-125	Hematological malignancy || id:bbj-a-125	47	0.315175	0.442253	0.476057

## Sheet: Lung cancer
multivariable IVW MR analysis for Lung cancer
id.exposure	exposure	id.outcome	outcome	nsnp	b	se	pval
ebi-a-GCST010118	Type 2 diabetes || id:ebi-a-GCST010118	bbj-a-133	Lung cancer || id:bbj-a-133	127	-0.131344	0.0379388	0.000536185
ebi-a-GCST90002231	Fasting glucose || id:ebi-a-GCST90002231	bbj-a-133	Lung cancer || id:bbj-a-133	11	0.316808	0.203317	0.119188
ebi-a-GCST90002244	Glycated hemoglobin levels || id:ebi-a-GCST90002244	bbj-a-133	Lung cancer || id:bbj-a-133	47	0.0147491	0.278475	0.957761

## Sheet: Ovarian cancer
multivariable IVW MR analysis for Ovarian cancer
id.exposure	exposure	id.outcome	outcome	nsnp	b	se	pval
ebi-a-GCST010118	Type 2 diabetes || id:ebi-a-GCST010118	bbj-a-139	Ovarian cancer || id:bbj-a-139	127	-0.0428723	0.0840329	0.609922
ebi-a-GCST90002231	Fasting glucose || id:ebi-a-GCST90002231	bbj-a-139	Ovarian cancer || id:bbj-a-139	11	-0.145828	0.450281	0.746044
ebi-a-GCST90002244	Glycated hemoglobin levels || id:ebi-a-GCST90002244	bbj-a-139	Ovarian cancer || id:bbj-a-139	47	0.100757	0.616743	0.870228

[truncated: 3 more sheets: Pancreatic cancer, Prostate cancer, hepatocellular carcinoma]
