# Supplementary material for: A Mendelian randomization study of type 2 diabetes and cancer risk in East Asians
Source: Cancer Cell Int. 2025 Aug 4;25:295. doi: 10.1186/s12935-025-03929-1 (PMC12320361; doi:10.1186/s12935-025-03929-1)
Supplement: Supplementary file 2 — Supplementary Material 2 [file 12935_2025_3929_MOESM2_ESM.xlsx]

## Sheet: lung cancer
SNPs used as instrumental variable for lung cancer in reverse MR analysis
pval.exposure	se.exposure	chr.exposure	pos.exposure	beta.exposure	SNP	effect_allele.exposure	other_allele.exposure	eaf.exposure	exposure	SD	Rsquare	Fvalue
1.93642e-11	0.02265	3	189348411	0.151998	rs7631358	A	G	0.437059	Lung cancer || id:bbj-a-133	6.99159	0.000232572	22.1648
5.86813e-24	0.024811	5	1287194	-0.250444	rs2853677	A	G	0.693821	Lung cancer || id:bbj-a-133	7.65865	0.000454329	43.3086
2.61276e-12	0.0226547	6	117785308	-0.158518	rs6937083	T	A	0.480213	Lung cancer || id:bbj-a-133	6.99304	0.000256516	24.4474
6.15035e-11	0.0272043	6	32647866	0.177918	rs201414107	A	G	0.394125	Lung cancer || id:bbj-a-133	8.39741	0.000214386	20.4313
2.72873e-10	0.0267145	10	114486867	0.168661	rs7088860	G	A	0.236682	Lung cancer || id:bbj-a-133	8.24622	0.000151154	14.4043
1.73908e-10	0.0232584	19	41333284	-0.148453	rs11878604	C	T	0.392792	Lung cancer || id:bbj-a-133	7.17939	0.000203954	19.4369

## Sheet: Gastric cancer
SNPs used as instrumental variable for Gastric cancer in reverse MR analysis
pval.exposure	pos.exposure	chr.exposure	beta.exposure	se.exposure	SNP	effect_allele.exposure	other_allele.exposure	eaf.exposure	SD	Rsquare	Fvalue
2.073e-36	155178782	1	0.330759	0.0262477	rs760077	T	A	0.849044	10.0569	0.000277273	40.7161
8.91867e-20	40755568	5	-0.165411	0.0181743	rs3805495	T	C	0.57871	6.96353	0.000275132	40.4017
1.23877e-08	31239585	6	-0.106218	0.0186533	rs1050437	T	C	0.369641	7.14706	0.000102929	15.112
2.77971e-43	143755720	8	0.252482	0.0183041	rs2978977	A	C	0.493194	7.01327	0.000647903	95.1764

## Sheet: hepatocellular carcinoma
SNPs used as instrumental variable for hepatocellular carcinoma in reverse MR analysis
pos.exposure	se.exposure	chr.exposure	pval.exposure	beta.exposure	SNP	effect_allele.exposure	other_allele.exposure	eaf.exposure	SD	Rsquare	Fvalue
31322980	0.0338153	6	1.97043e-08	0.189858	rs1131500	T	C	0.586876	10.4381	0.000160425	15.2879
33031448	0.0340474	6	2.39007e-09	0.203222	rs113777417	C	A	0.589394	10.5097	0.000180975	17.2466

## Sheet: Cervical cancer
SNPs used as instrumental variable for Cervical cancer in reverse MR analysis
pval.exposure	chr.exposure	se.exposure	pos.exposure	beta.exposure	SNP	effect_allele.exposure	other_allele.exposure	eaf.exposure	SD	Rsquare	Fvalue
1.25078e-08	6	0.0701391	31372718	-0.399278	rs2507968	A	G	0.748536	31.0667	6.2184e-05	12.2003

## Sheet: Colorectal cancer
SNPs used as instrumental variable for Colorectal cancer in reverse MR analysis
pval.exposure	se.exposure	beta.exposure	pos.exposure	chr.exposure	SNP	effect_allele.exposure	other_allele.exposure	eaf.exposure	SD	Rsquare	Fvalue
9.6272e-11	0.0191492	0.123947	222146085	1	rs12022676	A	G	0.282814	5.91096	0.000178368	16.9982
1.26648e-13	0.0201413	-0.14924	134464066	5	rs7722513	G	C	0.715325	6.21721	0.000234673	22.3651
1.28469e-24	0.0185523	-0.190014	128427720	8	rs4871022	T	C	0.680316	5.72671	0.000478875	45.6495
2.2671e-08	0.0174438	-0.0975154	117620112	8	rs2437841	A	G	0.459556	5.38454	0.000162918	15.5255
4.22941e-09	0.0174328	-0.102417	22092924	9	rs10811654	G	A	0.471424	5.38115	0.000180528	17.204
1.15859e-09	0.0181317	0.110347	80819132	10	rs704017	G	A	0.344962	5.59688	0.000175669	16.7409
5.55482e-10	0.0187282	0.116163	114725386	10	rs76681197	G	A	0.667314	5.78101	0.000179276	17.0847
3.20184e-11	0.0198501	0.131745	114280702	10	rs12241008	C	T	0.253869	6.12732	0.000175139	16.6903
9.83332e-15	0.0179651	-0.139075	8718004	10	rs9733843	G	A	0.382312	5.54546	0.000297058	28.3123
1.48628e-13	0.0199428	-0.147345	112168009	12	rs11066015	A	G	0.239107	6.15593	0.000208463	19.8667
2.29192e-20	0.0184227	-0.170369	46453156	18	rs11874392	T	A	0.655505	5.68671	0.000405367	38.6394
1.548e-09	0.0216981	0.131041	6706493	20	rs6140071	T	C	0.202251	6.69776	0.000123521	11.7707
1.01281e-09	0.0185455	-0.113264	7845386	20	rs2049942	G	A	0.672422	5.72461	0.000172456	16.4346

## Sheet: Prostate cancer
SNPs used as instrumental variable for Prostate cancer in reverse MR analysis
chr.exposure	pval.exposure	se.exposure	pos.exposure	beta.exposure	SNP	effect_allele.exposure	other_allele.exposure	eaf.exposure	SD	Rsquare	Fvalue
2	2.37744e-08	0.0209249	20880833	0.116803	rs10193919	T	C	0.584602	9.26827	7.71375e-05	15.1344
2	4.90908e-12	0.0222031	43673316	0.153383	rs10200833	G	C	0.680455	9.83442	0.000105784	20.7554
2	5.06641e-12	0.0253773	173321791	-0.175197	rs116532339	G	T	0.214188	11.2404	8.17779e-05	16.0449
2	1.08044e-14	0.0245592	62748319	-0.189828	rs4672530	C	T	0.77168	10.878	0.000107308	21.0545
3	4.77727e-09	0.0257953	86909730	0.151025	rs111215242	G	A	0.733715	11.4255	6.82732e-05	13.3951
3	2.14092e-15	0.0287242	87144040	0.227867	rs370595232	C	T	0.152845	12.7228	8.30694e-05	16.2983
5	4.61743e-27	0.0214016	1892455	0.230559	rs4975759	G	A	0.422182	9.47941	0.000288617	56.6387
6	4.62062e-20	0.0211971	117210052	-0.194431	rs339331	C	T	0.364844	9.38883	0.000198758	39.0012
6	8.36566e-11	0.0207623	41536427	0.134828	rs1983891	T	C	0.417259	9.19625	0.000104532	20.5098
8	6.24453e-23	0.0252423	128050513	-0.248873	rs12334903	C	T	0.215238	11.1806	0.000167384	32.8438
8	2.78356e-86	0.0296875	128530616	-0.584461	rs13255059	G	A	0.841406	13.1495	0.000527249	103.493
8	1.86552e-35	0.0212632	23525211	-0.264237	rs4872174	T	C	0.631014	9.41811	0.000366555	71.9389
8	2.77971e-107	0.0216283	128103969	0.475857	rs72725879	T	C	0.616286	9.57982	0.00116697	229.209
10	1.48006e-08	0.0241686	80243039	-0.136887	rs59575952	T	C	0.232835	10.705	5.84142e-05	11.4607
10	8.41008e-18	0.0205336	51549496	-0.176463	rs10993994	C	T	0.549623	9.09495	0.000186371	36.57
10	1.66948e-10	0.0213564	80825897	0.136446	rs11002805	A	G	0.369279	9.45939	9.69208e-05	19.0163
10	4.09298e-10	0.0251508	122832315	-0.157203	rs61365765	A	G	0.232238	11.14	7.1013e-05	13.9327
13	4.22766e-14	0.0212375	73725782	0.160424	rs12184909	A	T	0.375849	9.40673	0.000136457	26.7744
17	1.76319e-45	0.0224264	36101586	0.317424	rs8064454	C	A	0.673552	9.93333	0.000449061	88.1386
19	9.51262e-12	0.0211512	51361644	0.144117	rs1810020	G	A	0.607326	9.3685	0.000112869	22.1457
21	1.82621e-09	0.0215667	16371102	-0.129671	rs1997577	T	A	0.372132	9.55254	8.6108e-05	16.8946
22	2.04456e-12	0.0245232	38871891	0.172432	rs138426	A	G	0.710476	10.8621	0.000103675	20.3416

## Sheet: breast cancer
SNPs used as instrumental variable for breast cancer in reverse MR analysis
chr.exposure	pos.exposure	beta.exposure	se.exposure	pval.exposure	SNP	effect_allele.exposure	other_allele.exposure	eaf.exposure	SD	Rsquare	Fvalue
3	150474477	-0.140281	0.0209394	2.09315e-11	rs73010941	C	T	0.374649	6.46356	0.000220715	21.0346
3	150451759	0.135225	0.0221404	1.01144e-09	rs939476	A	T	0.69446	6.83429	0.00016614	15.8326
5	44731147	0.124924	0.022765	4.07568e-08	rs9764464	G	T	0.484769	7.02709	0.000157873	15.0447
5	44672783	0.138706	0.0202016	6.60085e-12	rs10941678	A	C	0.579935	6.23582	0.000241062	22.9742
6	151949312	0.166707	0.0230672	4.93742e-13	rs7763637	A	G	0.245576	7.12037	0.000203111	19.3566
6	31089037	-0.108606	0.0198061	4.171e-08	rs3095316	C	G	0.485174	6.11374	0.000157646	15.023
10	123340311	-0.199565	0.0198349	8.1903e-24	rs2981578	T	C	0.488227	6.12263	0.000530912	50.6127
16	52599188	0.222971	0.0236433	4.07662e-21	rs4784227	T	C	0.232427	7.2982	0.000333044	31.7433
18	42884026	-0.120319	0.0218794	3.81566e-08	rs12455117	T	A	0.30158	6.75372	0.0001337	12.7408

## Sheet: Pancreatic cancer
SNPs used as instrumental variable for Pancreatic cancer in reverse MR analysis
pos.exposure	pval.exposure	se.exposure	chr.exposure	beta.exposure	SNP	effect_allele.exposure	other_allele.exposure	eaf.exposure	SD	Rsquare	Fvalue
113113194	1.00081e-08	0.0685063	1	0.392582	rs60579835	T	C	0.468425	21.1465	0.00017164	16.3569

## Sheet: Esophageal cancer
SNPs used as instrumental variable for Esophageal cancer in reverse MR analysis
chr.exposure	se.exposure	pos.exposure	pval.exposure	beta.exposure	SNP	effect_allele.exposure	other_allele.exposure	eaf.exposure	SD	Rsquare	Fvalue
4	0.0519895	100239319	3.00815e-44	0.725421	rs1229984	C	T	0.261948	4.36897	0.0106599	76.0698
12	0.0465468	112230019	1.84629e-25	0.485393	rs4646776	C	G	0.240533	3.91159	0.00562592	39.9437
