# Supplementary material for: A Mendelian randomization study of type 2 diabetes and cancer risk in East Asians
Source: Cancer Cell Int. 2025 Aug 4;25:295. doi: 10.1186/s12935-025-03929-1 (PMC12320361; doi:10.1186/s12935-025-03929-1)
Supplement: Supplementary file 3 — Supplementary Material 3 [file 12935_2025_3929_MOESM3_ESM.xlsx]

## Sheet: Biliary tract cancer
Information related to SNPs used as instrumental variables for biliary tract cancer
se.exposure	pval.exposure	pos.exposure	samplesize.exposure	beta.exposure	chr.exposure	SNP	effect_allele.exposure	other_allele.exposure	eaf.exposure	SD	Rsquare	Fvalue
0.0067	1.68112e-11	214158986	433540	0.0451	1	rs340875	C	G	0.537	4.41153	5.19708e-05	22.5325
0.0079	5.04429e-11	229642499	433540	-0.0519	1	rs238763	A	T	0.3217	5.20166	4.34464e-05	18.8365
0.0081	2.21106e-11	46249293	433540	-0.0542	1	rs59317019	CT	C	0.2932	5.33334	4.28045e-05	18.5582
0.0116	7.49376e-15	51191935	433540	-0.0902	1	rs11205766	A	T	0.0969	7.63788	2.44094e-05	10.5827
0.008	7.38584e-12	177878933	433540	0.0548	1	rs532504	A	G	0.2133	5.2675	3.6323e-05	15.748
0.007	4.29596e-10	20688352	433540	-0.0437	1	rs60573766	T	C	0.3653	4.60906	4.16856e-05	18.073
0.0092	5.58856e-11	39944249	433540	0.0603	1	rs61779313	C	T	0.1506	6.05763	2.53511e-05	10.9909
0.0087	5.40406e-10	64107893	433540	-0.054	1	rs2269245	A	G	0.1847	5.72841	2.6763e-05	11.6031
0.0071	1.83105e-14	45192080	433540	0.0544	2	rs12712928	C	G	0.4022	4.67491	6.51148e-05	28.2316
0.0074	1.54917e-15	60586707	433540	0.059	2	rs243018	G	C	0.6656	4.87244	6.52711e-05	28.2994
0.0072	1.525e-09	149568396	433540	-0.0435	2	rs4499362	T	C	0.361	4.74075	3.88439e-05	16.8409
0.0069	2.14684e-11	234303281	433540	0.0462	2	rs838720	G	C	0.4045	4.54322	4.98181e-05	21.5991
0.0066	1.01111e-21	27730940	433540	0.0632	2	rs1260326	C	T	0.4562	4.34569	0.00010494	45.5003
0.0116	2.54976e-17	630662	433540	0.0982	2	rs6731688	C	A	0.908	7.63788	2.76173e-05	11.9735
0.0087	1.01298e-11	170643788	433540	-0.0592	3	rs201018682	C	T	0.1838	5.72841	3.20441e-05	13.8928
0.007	1.508e-31	63891105	433540	-0.0818	3	rs9870576	C	T	0.3521	4.60906	0.000143709	62.3125
0.0072	1.34307e-11	123193270	433540	-0.0487	3	rs73856630	C	T	0.3338	4.74075	4.69337e-05	20.3485
0.0073	1.40602e-09	152382352	433540	-0.0442	3	rs1850421	C	A	0.7223	4.80659	3.39229e-05	14.7074
0.0067	3.11602e-09	186665645	433540	0.0397	3	rs3887925	T	C	0.4542	4.41153	4.01525e-05	17.4083
0.0088	2.69401e-37	23258614	433540	-0.1123	3	rs11926494	A	G	0.18	5.79425	0.000110887	48.0791
0.007	3.34503e-25	23560197	433540	0.0726	3	rs58718028	T	C	0.3409	4.60906	0.000111495	48.3428
0.007	3.73422e-11	114960798	433540	0.0463	3	rs1459513	C	A	0.6093	4.60906	4.80442e-05	20.83
0.0073	1.90678e-66	185495320	433540	0.1257	3	rs13092876	A	G	0.3122	4.80659	0.000293711	127.372
0.0076	1.546e-09	195830310	433540	0.0459	3	rs9866168	T	A	0.6394	5.00413	3.87969e-05	16.8206
0.0074	9.01156e-42	1254535	433540	-0.1002	4	rs7656416	T	C	0.3167	4.87244	0.000183034	79.3668
0.0074	7.40116e-20	1413421	433540	-0.0675	4	rs62286764	A	T	0.6477	4.87244	8.75853e-05	37.9749
0.0085	2.92281e-16	1784211	433540	-0.0695	4	rs35503308	G	C	0.7264	5.59672	6.12949e-05	26.5753
0.0083	4.64301e-16	71844118	433540	0.0674	4	rs28599782	A	G	0.209	5.46503	5.02906e-05	21.804
0.0067	1.42594e-27	153520279	433540	-0.0729	4	rs10011838	A	G	0.507	4.41153	0.000136509	59.1899
0.0073	3.843e-10	45186139	433540	0.0457	4	rs10938398	A	G	0.2921	4.80659	3.73844e-05	16.2082
0.0066	3.55631e-29	55810305	433540	0.074	5	rs256904	T	A	0.4923	4.34569	0.000144948	62.8497
0.0067	3.11602e-09	95843763	433540	0.0397	5	rs261982	T	C	0.414	4.41153	3.92944e-05	17.0363
0.0072	2.02395e-13	55818401	433540	0.0529	5	rs76878791	G	A	0.3219	4.74075	5.43578e-05	23.5675
0.0069	2.216e-08	133864599	433540	0.0386	5	rs329122	A	G	0.3865	4.54322	3.42327e-05	14.8417
0.0068	1.51008e-12	176513896	433540	0.0481	5	rs3135911	A	C	0.4324	4.47738	5.66502e-05	24.5614
0.0068	2.58702e-09	14768092	433540	-0.0405	5	rs6885132	G	C	0.444	4.47738	4.03972e-05	17.5144
0.0067	1.83502e-08	74574984	433540	-0.0377	5	rs2126736	G	A	0.5721	4.41153	3.57559e-05	15.5021
0.0067	1.06292e-13	137293227	433540	-0.0498	6	rs2327777	C	T	0.5492	4.41153	6.30993e-05	27.3577
0.0069	2.34909e-18	20510461	433540	0.0603	6	rs9368194	C	G	0.5343	4.54322	8.76655e-05	38.0097
0.007	1.15213e-43	20857925	433540	0.097	6	rs16884229	C	T	0.3345	4.60906	0.000197193	85.5077
0.0085	1.98793e-12	31143241	433540	-0.0598	6	rs9461650	A	G	0.208	5.59672	3.76144e-05	16.3079
0.0093	1.23595e-16	31204694	433540	-0.077	6	rs3869115	G	C	0.1681	6.12347	4.42237e-05	19.1735
0.0075	3.78504e-09	50787459	433540	0.0442	6	rs62405419	T	G	0.2682	4.93828	3.14466e-05	13.6337
0.0083	6.35199e-09	143056556	433540	-0.0482	6	rs9390022	C	T	0.2003	5.46503	2.49199e-05	10.804
0.0067	4.9545e-183	20683164	433540	0.1933	6	rs9350271	A	G	0.4225	4.41153	0.000936901	406.563
0.0075	4.58596e-08	7172221	433540	-0.041	6	rs55734389	G	C	0.3017	4.93828	2.90445e-05	12.5922
0.0094	2.2009e-14	7231843	433540	-0.0718	6	rs9379084	A	G	0.2014	6.18931	4.32895e-05	18.7685
0.0077	1.7869e-22	39046644	433540	-0.0751	6	rs742762	C	A	0.2882	5.06997	9.00225e-05	39.0317
0.0112	6.45803e-16	34236973	433540	-0.0905	6	rs2780215	G	A	0.1082	7.3745	2.90641e-05	12.6008
0.0083	7.57356e-13	117996631	433540	-0.0595	6	rs80196932	C	T	0.2141	5.46503	3.98899e-05	17.2945
0.0067	2.55976e-12	126964510	433540	0.0469	6	rs4273712	G	A	0.4688	4.41153	5.62915e-05	24.4059
0.0068	4.41998e-09	131954879	433540	-0.0399	6	rs1206684	A	G	0.4799	4.47738	3.9643e-05	17.1874
0.0072	1.75186e-19	15063923	433540	-0.065	7	rs10950550	G	T	0.3168	4.74075	8.13759e-05	35.2824
0.0081	3.05211e-12	28219310	433540	-0.0565	7	rs3735567	A	G	0.2224	5.33334	3.88167e-05	16.8292
0.0071	8.38301e-09	93107093	433540	-0.0409	7	rs2074120	C	A	0.677	4.67491	3.34751e-05	14.5132
0.0099	3.21514e-11	102336979	433540	-0.0657	7	rs75990271	C	T	0.1848	6.51853	3.06075e-05	13.2699
0.0077	3.61826e-19	127229347	433540	0.0689	7	rs3735641	G	A	0.7395	5.06997	7.11547e-05	30.8505
0.0067	1.66917e-12	157024510	433540	0.0473	7	rs1182444	G	A	0.4947	4.41153	5.74731e-05	24.9182
0.0067	8.22811e-22	14898282	433540	0.0643	7	rs17168486	T	C	0.4181	4.41153	0.000103372	44.8202
0.0085	2.75994e-11	28259233	433540	0.0566	7	rs1513275	C	T	0.7836	5.59672	3.46855e-05	15.038
0.008	1.52405e-15	89752238	433540	0.0638	7	rs39233	C	G	0.2231	5.2675	5.08542e-05	22.0484
0.0109	1.57906e-55	127846470	433540	0.1711	7	rs35589574	T	C	0.1121	7.17697	0.00011314	49.0562
0.0071	8.41783e-11	44174857	433540	0.0461	7	rs2908279	G	T	0.627	4.67491	4.54844e-05	19.7201
0.0068	2.25476e-15	13886654	433540	0.0539	7	rs7787720	T	C	0.4209	4.47738	7.06469e-05	30.6303
0.007	6.95825e-22	69696905	433540	0.0673	7	rs12698877	G	A	0.3362	4.60906	9.51634e-05	41.2609
0.0078	3.05098e-08	73503743	433540	0.0432	8	rs349359	C	A	0.2424	5.13581	2.59867e-05	11.2665
0.0071	3.925e-09	126474405	433540	-0.0418	8	rs2980883	G	T	0.6312	4.67491	3.72216e-05	16.1376
0.0072	6.41505e-09	95960886	433540	-0.0418	8	rs896852	T	G	0.7002	4.74075	3.26394e-05	14.1509
0.0071	7.51104e-10	36849946	433540	0.0437	8	rs4286946	G	C	0.3521	4.67491	3.98677e-05	17.2848
0.007	1.41599e-08	118049260	433540	0.0397	8	rs11426513	AT	A	0.5033	4.60906	3.70943e-05	16.0824
0.0067	1.68112e-11	37391203	433540	-0.0451	8	rs4739515	C	G	0.4617	4.41153	5.19504e-05	22.5236
0.0067	5.24928e-27	41506152	433540	0.0721	8	rs4736999	G	C	0.4525	4.41153	0.00013235	57.3864
0.0067	3.72477e-67	118184783	433540	-0.116	8	rs13266634	T	C	0.4143	4.41153	0.00033555	145.523
0.0067	4.4157e-164	22132878	433540	-0.1829	9	rs10965248	C	T	0.437	4.41153	0.000845802	366.998
0.0123	4.51856e-26	139246588	433540	0.1299	9	rs376993806	G	A	0.8821	8.09878	5.35107e-05	23.2002
0.0067	2.18102e-08	1032567	433540	0.0375	9	rs1016565	A	G	0.4209	4.41153	3.52246e-05	15.2717
0.0067	4.46272e-27	4290085	433540	0.0722	9	rs4237150	C	G	0.4262	4.41153	0.000131009	56.8046
0.0068	1.43087e-28	84308948	433540	-0.0754	9	rs2796441	A	G	0.6103	4.47738	0.000134896	58.4905
0.0068	1.262e-08	136155444	433540	0.0387	9	rs633862	T	C	0.5422	4.47738	3.70886e-05	16.0799
0.0088	5.39759e-24	94276526	433540	0.0889	10	rs7895832	T	A	0.177	5.79425	6.85823e-05	29.7351
0.0082	5.21675e-13	64901223	433540	-0.0592	10	rs16918226	T	A	0.2059	5.39919	3.93141e-05	17.0448
0.0067	5.36661e-12	77314617	433540	-0.0462	10	rs7900112	A	T	0.5141	4.41153	5.47936e-05	23.7564
0.0067	2.59699e-09	112801213	433540	0.0399	10	rs7090695	C	G	0.5569	4.41153	4.03716e-05	17.5033
0.0081	1.014e-08	12104286	433540	-0.0464	10	rs76203868	G	C	0.2572	5.33334	2.89208e-05	12.5386
0.0085	1.52405e-23	12324273	433540	0.085	10	rs10795946	G	C	0.2264	5.59672	8.07967e-05	35.0313
0.007	1.81702e-08	12569272	433540	0.0394	10	rs7084330	G	C	0.3365	4.60906	3.26305e-05	14.147
0.0077	1.26503e-71	94435673	433540	-0.1378	10	rs35906730	A	G	0.7355	5.06997	0.000287426	124.646
0.0166	8.18276e-62	114754088	433540	0.2754	10	rs7901695	C	T	0.0382	10.9301	4.6651e-05	20.2259
0.0071	5.27959e-17	122929493	433540	0.0595	10	rs10886863	C	T	0.6641	4.67491	7.22706e-05	31.3343
0.0069	9.77012e-62	12309139	433540	0.1144	10	rs11257657	G	C	0.4832	4.54322	0.000316668	137.331
0.0068	6.54636e-19	80943841	433540	-0.0604	10	rs703980	A	G	0.4334	4.47738	8.93763e-05	38.7515
0.0074	1e-200	2858546	433540	-0.2476	11	rs2237897	T	C	0.3679	4.87244	0.00120103	521.319
0.0097	2.06919e-24	2827486	433540	0.0989	11	rs3852529	T	C	0.164	6.38684	6.57507e-05	28.5073
0.0069	1.70294e-26	17415190	433540	-0.0735	11	rs4148646	G	C	0.6154	4.54322	0.000123892	53.7186
0.0066	1.617e-10	27724745	433540	0.0422	11	rs988748	G	C	0.5648	4.34569	4.63577e-05	20.0987
0.0081	4.93174e-24	2892955	433540	0.0819	11	rs2289488	C	G	0.3147	5.33334	0.000101713	44.1009
0.0068	4.48497e-08	92708710	433540	0.0372	11	rs10830963	G	C	0.421	4.47738	3.36534e-05	14.5905
0.0085	2.46099e-10	4376091	433540	0.0538	12	rs12818766	A	G	0.2787	5.59672	3.71518e-05	16.1073
0.0096	1.04112e-12	4381981	433540	-0.0684	12	rs7304270	T	C	0.2386	6.321	4.25455e-05	18.4459
0.007	7.76247e-12	108629780	433540	-0.0479	12	rs1426371	A	G	0.5089	4.60906	5.39856e-05	23.4061
0.0077	4.06912e-19	31456888	433540	0.0688	12	rs4930974	T	C	0.2693	5.06997	7.24722e-05	31.4217
0.0071	6.57961e-21	27963402	433540	-0.0666	12	rs3751236	A	G	0.3283	4.67491	8.95115e-05	38.8101
0.0069	5.67401e-09	97850215	433540	-0.0402	12	rs10860209	A	C	0.411	4.54322	3.79063e-05	16.4345
0.0087	4.85959e-16	121432299	433540	0.0706	12	rs55783344	T	C	0.1838	5.72841	4.55737e-05	19.7588
0.0071	4.95222e-16	66232810	433540	0.0576	12	rs2583934	T	G	0.3396	4.67491	6.80932e-05	29.523
0.0068	4.9136e-11	71449521	433540	0.0447	12	rs7313668	T	G	0.3742	4.47738	4.66807e-05	20.2388
0.0077	1.53603e-15	118400856	433540	0.0614	12	rs111246699	A	G	0.2572	5.06997	5.60401e-05	24.2969
0.007	3.33304e-09	22589883	433540	-0.0414	13	rs9316706	G	A	0.6495	4.60906	3.67344e-05	15.9263
0.0084	2.22101e-10	51088809	433540	-0.0533	13	rs123378	A	G	0.8049	5.53088	2.91673e-05	12.6455
0.0076	1.31492e-31	80705730	433540	-0.0889	13	rs17072370	A	T	0.2787	5.00413	0.000126891	55.019
0.009	7.23602e-18	91948047	433540	-0.0775	13	rs9523295	A	G	0.1676	5.92594	4.77227e-05	20.6906
0.0066	1.456e-08	33575692	433540	-0.0374	13	rs391933	A	G	0.545	4.34569	3.67336e-05	15.926
0.0067	1.692e-21	26781528	433540	-0.0638	13	rs10507349	A	G	0.434	4.41153	0.000102754	44.5523
0.0084	1.91999e-08	101250258	433540	0.0472	14	rs77789961	T	C	0.2517	5.53088	2.74338e-05	11.8939
0.009	7.45933e-11	101255172	433540	-0.0586	14	rs73347525	G	A	0.2444	5.92594	3.61164e-05	15.6584
0.0071	1.49599e-08	103237952	433540	0.0402	14	rs55700915	A	G	0.4344	4.67491	3.63359e-05	15.7535
0.0075	1.017e-09	24878370	433540	-0.0458	14	rs12437434	T	C	0.2873	4.93828	3.52251e-05	15.2719
0.0066	1.97301e-09	38809661	433540	-0.0396	14	rs61975988	G	A	0.5431	4.34569	4.12102e-05	17.8669
0.0073	8.40621e-11	77382503	433540	0.0474	14	rs58524310	G	A	0.3268	4.80659	4.27896e-05	18.5517
0.0067	1.06096e-22	91522253	433540	0.0657	15	rs8026714	A	G	0.486	4.41153	0.000110811	48.0459
0.0083	1.741e-20	40615872	433540	0.077	15	rs12907887	C	G	0.229	5.46503	7.00997e-05	30.393
0.0067	1.62218e-26	77776498	433540	0.0714	15	rs952471	G	C	0.3949	4.41153	0.000125188	54.2805
0.0071	6.28594e-10	91458552	433540	-0.0439	15	rs1266488	C	T	0.4125	4.67491	4.2741e-05	18.5307
0.0067	7.29625e-33	62394264	433540	-0.08	15	rs8037894	C	G	0.4144	4.41153	0.000159607	69.2068
0.0079	2.133e-09	75595357	433540	0.0473	15	rs35917376	A	T	0.6207	5.20166	3.89344e-05	16.8802
0.01	3.39e-08	28546173	433540	-0.0552	15	rs76704029	C	T	0.2678	6.58438	2.75625e-05	11.9497
0.0068	2.05589e-14	38828140	433540	0.052	15	rs8043085	T	G	0.4493	4.47738	6.67484e-05	28.9399
0.0078	9.4254e-14	62133674	433540	-0.0581	15	rs9788635	T	C	0.2437	5.13581	4.71752e-05	20.4532
0.0084	8.38108e-13	90428894	433540	-0.0601	15	rs10852123	C	A	0.799	5.53088	3.79257e-05	16.4429
0.0071	2.78702e-09	3647098	433540	0.0422	16	rs2240885	A	G	0.4027	4.67491	3.91997e-05	16.9952
0.0123	4.85065e-17	20323168	433540	0.1032	16	rs117267808	A	G	0.0782	8.09878	2.34096e-05	10.1492
0.0089	1.54989e-48	53800954	433540	0.1303	16	rs1421085	C	T	0.1668	5.86009	0.000137422	59.5857
0.0075	3.4033e-12	73100308	433540	-0.0522	16	rs6416749	T	C	0.6254	4.93828	5.23534e-05	22.6984
0.0079	1.31099e-13	36062935	433540	0.0585	17	rs3094508	C	T	0.2441	5.20166	4.66757e-05	20.2366
0.0115	8.98669e-24	6953781	433540	0.1156	17	rs186568031	T	C	0.0942	7.57203	3.97744e-05	17.2444
0.0073	1.59698e-60	36101156	433540	-0.1198	17	rs7501939	C	T	0.7023	4.80659	0.000259759	112.645
0.0072	2.14902e-09	29647358	433540	-0.0431	17	rs3837848	AT	A	0.3491	4.74075	3.75625e-05	16.2854
0.007	2.14398e-08	6964583	433540	0.0392	17	rs7210161	C	G	0.502	4.60906	3.61668e-05	15.6802
0.0076	8.70102e-10	7076836	433540	0.0466	18	rs9948462	T	C	0.7048	5.00413	3.60851e-05	15.6448
0.0078	4.8095e-27	57852587	433540	0.084	18	rs476828	C	T	0.243	5.13581	9.84175e-05	42.6719
0.0076	1.97301e-09	46239123	433540	0.0456	19	rs12610052	C	T	0.3068	5.00413	3.53197e-05	15.313
0.0079	4.02161e-32	46157916	433540	-0.0932	19	rs7507912	A	G	0.2633	5.20166	0.000124543	54.0009
0.0071	9.79693e-10	7986638	433540	0.0434	19	rs475002	G	C	0.5184	4.67491	4.30343e-05	18.6578
0.0068	2.28876e-16	33887405	433540	-0.0558	19	rs7250869	C	T	0.4663	4.47738	7.73061e-05	33.5177
0.0071	1.65798e-09	22430241	433540	-0.0428	20	rs73085586	A	G	0.3563	4.67491	3.84478e-05	16.6692
0.007	4.32096e-09	48837478	433540	-0.0411	20	rs6012878	A	G	0.4428	4.60906	3.9238e-05	17.0118
0.0069	2.25009e-21	42994812	433540	0.0655	20	rs12625671	C	T	0.442	4.54322	0.000102528	44.4543
0.0072	1.393e-10	42814688	433540	-0.0462	20	rs2092518	T	G	0.3388	4.74075	4.25497e-05	18.4477
0.0077	1.79308e-17	50356302	433540	-0.0655	22	rs28691713	T	C	0.4448	5.06997	8.24359e-05	35.742

## Sheet: Lung cancer
Information related to SNPs used as instrumental variables for lung cancer
se.exposure	pval.exposure	pos.exposure	samplesize.exposure	beta.exposure	chr.exposure	SNP	effect_allele.exposure	other_allele.exposure	eaf.exposure	SD	Rsquare	Fvalue
0.0067	1.68112e-11	214158986	433540	0.0451	1	rs340875	C	G	0.537	4.41153	5.19708e-05	22.5325
0.0079	5.04429e-11	229642499	433540	-0.0519	1	rs238763	A	T	0.3217	5.20166	4.34464e-05	18.8365
0.0081	2.21106e-11	46249293	433540	-0.0542	1	rs59317019	CT	C	0.2932	5.33334	4.28045e-05	18.5582
0.0116	7.49376e-15	51191935	433540	-0.0902	1	rs11205766	A	T	0.0969	7.63788	2.44094e-05	10.5827
0.008	7.38584e-12	177878933	433540	0.0548	1	rs532504	A	G	0.2133	5.2675	3.6323e-05	15.748
0.007	4.29596e-10	20688352	433540	-0.0437	1	rs60573766	T	C	0.3653	4.60906	4.16856e-05	18.073
0.0092	5.58856e-11	39944249	433540	0.0603	1	rs61779313	C	T	0.1506	6.05763	2.53511e-05	10.9909
0.0087	5.40406e-10	64107893	433540	-0.054	1	rs2269245	A	G	0.1847	5.72841	2.6763e-05	11.6031
0.0071	1.83105e-14	45192080	433540	0.0544	2	rs12712928	C	G	0.4022	4.67491	6.51148e-05	28.2316
0.0074	1.54917e-15	60586707	433540	0.059	2	rs243018	G	C	0.6656	4.87244	6.52711e-05	28.2994
0.0072	1.525e-09	149568396	433540	-0.0435	2	rs4499362	T	C	0.361	4.74075	3.88439e-05	16.8409
0.0069	2.14684e-11	234303281	433540	0.0462	2	rs838720	G	C	0.4045	4.54322	4.98181e-05	21.5991
0.0066	1.01111e-21	27730940	433540	0.0632	2	rs1260326	C	T	0.4562	4.34569	0.00010494	45.5003
0.0116	2.54976e-17	630662	433540	0.0982	2	rs6731688	C	A	0.908	7.63788	2.76173e-05	11.9735
0.0087	1.01298e-11	170643788	433540	-0.0592	3	rs201018682	C	T	0.1838	5.72841	3.20441e-05	13.8928
0.007	1.508e-31	63891105	433540	-0.0818	3	rs9870576	C	T	0.3521	4.60906	0.000143709	62.3125
0.0072	1.34307e-11	123193270	433540	-0.0487	3	rs73856630	C	T	0.3338	4.74075	4.69337e-05	20.3485
0.0073	1.40602e-09	152382352	433540	-0.0442	3	rs1850421	C	A	0.7223	4.80659	3.39229e-05	14.7074
0.0067	3.11602e-09	186665645	433540	0.0397	3	rs3887925	T	C	0.4542	4.41153	4.01525e-05	17.4083
0.0088	2.69401e-37	23258614	433540	-0.1123	3	rs11926494	A	G	0.18	5.79425	0.000110887	48.0791
0.007	3.34503e-25	23560197	433540	0.0726	3	rs58718028	T	C	0.3409	4.60906	0.000111495	48.3428
0.007	3.73422e-11	114960798	433540	0.0463	3	rs1459513	C	A	0.6093	4.60906	4.80442e-05	20.83
0.0073	1.90678e-66	185495320	433540	0.1257	3	rs13092876	A	G	0.3122	4.80659	0.000293711	127.372
0.0076	1.546e-09	195830310	433540	0.0459	3	rs9866168	T	A	0.6394	5.00413	3.87969e-05	16.8206
0.0074	9.01156e-42	1254535	433540	-0.1002	4	rs7656416	T	C	0.3167	4.87244	0.000183034	79.3668
0.0074	7.40116e-20	1413421	433540	-0.0675	4	rs62286764	A	T	0.6477	4.87244	8.75853e-05	37.9749
0.0085	2.92281e-16	1784211	433540	-0.0695	4	rs35503308	G	C	0.7264	5.59672	6.12949e-05	26.5753
0.0083	4.64301e-16	71844118	433540	0.0674	4	rs28599782	A	G	0.209	5.46503	5.02906e-05	21.804
0.0067	1.42594e-27	153520279	433540	-0.0729	4	rs10011838	A	G	0.507	4.41153	0.000136509	59.1899
0.0073	3.843e-10	45186139	433540	0.0457	4	rs10938398	A	G	0.2921	4.80659	3.73844e-05	16.2082
0.0066	3.55631e-29	55810305	433540	0.074	5	rs256904	T	A	0.4923	4.34569	0.000144948	62.8497
0.0067	3.11602e-09	95843763	433540	0.0397	5	rs261982	T	C	0.414	4.41153	3.92944e-05	17.0363
0.0072	2.02395e-13	55818401	433540	0.0529	5	rs76878791	G	A	0.3219	4.74075	5.43578e-05	23.5675
0.0069	2.216e-08	133864599	433540	0.0386	5	rs329122	A	G	0.3865	4.54322	3.42327e-05	14.8417
0.0068	1.51008e-12	176513896	433540	0.0481	5	rs3135911	A	C	0.4324	4.47738	5.66502e-05	24.5614
0.0068	2.58702e-09	14768092	433540	-0.0405	5	rs6885132	G	C	0.444	4.47738	4.03972e-05	17.5144
0.0067	1.83502e-08	74574984	433540	-0.0377	5	rs2126736	G	A	0.5721	4.41153	3.57559e-05	15.5021
0.0067	1.06292e-13	137293227	433540	-0.0498	6	rs2327777	C	T	0.5492	4.41153	6.30993e-05	27.3577
0.0069	2.34909e-18	20510461	433540	0.0603	6	rs9368194	C	G	0.5343	4.54322	8.76655e-05	38.0097
0.007	1.15213e-43	20857925	433540	0.097	6	rs16884229	C	T	0.3345	4.60906	0.000197193	85.5077
0.0085	1.98793e-12	31143241	433540	-0.0598	6	rs9461650	A	G	0.208	5.59672	3.76144e-05	16.3079
0.0093	1.23595e-16	31204694	433540	-0.077	6	rs3869115	G	C	0.1681	6.12347	4.42237e-05	19.1735
0.0075	3.78504e-09	50787459	433540	0.0442	6	rs62405419	T	G	0.2682	4.93828	3.14466e-05	13.6337
0.0083	6.35199e-09	143056556	433540	-0.0482	6	rs9390022	C	T	0.2003	5.46503	2.49199e-05	10.804
0.0067	4.9545e-183	20683164	433540	0.1933	6	rs9350271	A	G	0.4225	4.41153	0.000936901	406.563
0.0075	4.58596e-08	7172221	433540	-0.041	6	rs55734389	G	C	0.3017	4.93828	2.90445e-05	12.5922
0.0094	2.2009e-14	7231843	433540	-0.0718	6	rs9379084	A	G	0.2014	6.18931	4.32895e-05	18.7685
0.0077	1.7869e-22	39046644	433540	-0.0751	6	rs742762	C	A	0.2882	5.06997	9.00225e-05	39.0317
0.0112	6.45803e-16	34236973	433540	-0.0905	6	rs2780215	G	A	0.1082	7.3745	2.90641e-05	12.6008
0.0083	7.57356e-13	117996631	433540	-0.0595	6	rs80196932	C	T	0.2141	5.46503	3.98899e-05	17.2945
0.0067	2.55976e-12	126964510	433540	0.0469	6	rs4273712	G	A	0.4688	4.41153	5.62915e-05	24.4059
0.0068	4.41998e-09	131954879	433540	-0.0399	6	rs1206684	A	G	0.4799	4.47738	3.9643e-05	17.1874
0.0072	1.75186e-19	15063923	433540	-0.065	7	rs10950550	G	T	0.3168	4.74075	8.13759e-05	35.2824
0.0081	3.05211e-12	28219310	433540	-0.0565	7	rs3735567	A	G	0.2224	5.33334	3.88167e-05	16.8292
0.0071	8.38301e-09	93107093	433540	-0.0409	7	rs2074120	C	A	0.677	4.67491	3.34751e-05	14.5132
0.0099	3.21514e-11	102336979	433540	-0.0657	7	rs75990271	C	T	0.1848	6.51853	3.06075e-05	13.2699
0.0077	3.61826e-19	127229347	433540	0.0689	7	rs3735641	G	A	0.7395	5.06997	7.11547e-05	30.8505
0.0067	1.66917e-12	157024510	433540	0.0473	7	rs1182444	G	A	0.4947	4.41153	5.74731e-05	24.9182
0.0067	8.22811e-22	14898282	433540	0.0643	7	rs17168486	T	C	0.4181	4.41153	0.000103372	44.8202
0.0085	2.75994e-11	28259233	433540	0.0566	7	rs1513275	C	T	0.7836	5.59672	3.46855e-05	15.038
0.008	1.52405e-15	89752238	433540	0.0638	7	rs39233	C	G	0.2231	5.2675	5.08542e-05	22.0484
0.0109	1.57906e-55	127846470	433540	0.1711	7	rs35589574	T	C	0.1121	7.17697	0.00011314	49.0562
0.0071	8.41783e-11	44174857	433540	0.0461	7	rs2908279	G	T	0.627	4.67491	4.54844e-05	19.7201
0.0068	2.25476e-15	13886654	433540	0.0539	7	rs7787720	T	C	0.4209	4.47738	7.06469e-05	30.6303
0.007	6.95825e-22	69696905	433540	0.0673	7	rs12698877	G	A	0.3362	4.60906	9.51634e-05	41.2609
0.0078	3.05098e-08	73503743	433540	0.0432	8	rs349359	C	A	0.2424	5.13581	2.59867e-05	11.2665
0.0071	3.925e-09	126474405	433540	-0.0418	8	rs2980883	G	T	0.6312	4.67491	3.72216e-05	16.1376
0.0072	6.41505e-09	95960886	433540	-0.0418	8	rs896852	T	G	0.7002	4.74075	3.26394e-05	14.1509
0.0071	7.51104e-10	36849946	433540	0.0437	8	rs4286946	G	C	0.3521	4.67491	3.98677e-05	17.2848
0.007	1.41599e-08	118049260	433540	0.0397	8	rs11426513	AT	A	0.5033	4.60906	3.70943e-05	16.0824
0.0067	1.68112e-11	37391203	433540	-0.0451	8	rs4739515	C	G	0.4617	4.41153	5.19504e-05	22.5236
0.0067	5.24928e-27	41506152	433540	0.0721	8	rs4736999	G	C	0.4525	4.41153	0.00013235	57.3864
0.0067	3.72477e-67	118184783	433540	-0.116	8	rs13266634	T	C	0.4143	4.41153	0.00033555	145.523
0.0067	4.4157e-164	22132878	433540	-0.1829	9	rs10965248	C	T	0.437	4.41153	0.000845802	366.998
0.0123	4.51856e-26	139246588	433540	0.1299	9	rs376993806	G	A	0.8821	8.09878	5.35107e-05	23.2002
0.0067	2.18102e-08	1032567	433540	0.0375	9	rs1016565	A	G	0.4209	4.41153	3.52246e-05	15.2717
0.0067	4.46272e-27	4290085	433540	0.0722	9	rs4237150	C	G	0.4262	4.41153	0.000131009	56.8046
0.0068	1.43087e-28	84308948	433540	-0.0754	9	rs2796441	A	G	0.6103	4.47738	0.000134896	58.4905
0.0068	1.262e-08	136155444	433540	0.0387	9	rs633862	T	C	0.5422	4.47738	3.70886e-05	16.0799
0.0088	5.39759e-24	94276526	433540	0.0889	10	rs7895832	T	A	0.177	5.79425	6.85823e-05	29.7351
0.0082	5.21675e-13	64901223	433540	-0.0592	10	rs16918226	T	A	0.2059	5.39919	3.93141e-05	17.0448
0.0067	5.36661e-12	77314617	433540	-0.0462	10	rs7900112	A	T	0.5141	4.41153	5.47936e-05	23.7564
0.0067	2.59699e-09	112801213	433540	0.0399	10	rs7090695	C	G	0.5569	4.41153	4.03716e-05	17.5033
0.0081	1.014e-08	12104286	433540	-0.0464	10	rs76203868	G	C	0.2572	5.33334	2.89208e-05	12.5386
0.0085	1.52405e-23	12324273	433540	0.085	10	rs10795946	G	C	0.2264	5.59672	8.07967e-05	35.0313
0.007	1.81702e-08	12569272	433540	0.0394	10	rs7084330	G	C	0.3365	4.60906	3.26305e-05	14.147
0.0077	1.26503e-71	94435673	433540	-0.1378	10	rs35906730	A	G	0.7355	5.06997	0.000287426	124.646
0.0166	8.18276e-62	114754088	433540	0.2754	10	rs7901695	C	T	0.0382	10.9301	4.6651e-05	20.2259
0.0071	5.27959e-17	122929493	433540	0.0595	10	rs10886863	C	T	0.6641	4.67491	7.22706e-05	31.3343
0.0069	9.77012e-62	12309139	433540	0.1144	10	rs11257657	G	C	0.4832	4.54322	0.000316668	137.331
0.0068	6.54636e-19	80943841	433540	-0.0604	10	rs703980	A	G	0.4334	4.47738	8.93763e-05	38.7515
0.0074	1e-200	2858546	433540	-0.2476	11	rs2237897	T	C	0.3679	4.87244	0.00120103	521.319
0.0097	2.06919e-24	2827486	433540	0.0989	11	rs3852529	T	C	0.164	6.38684	6.57507e-05	28.5073
0.0069	1.70294e-26	17415190	433540	-0.0735	11	rs4148646	G	C	0.6154	4.54322	0.000123892	53.7186
0.0066	1.617e-10	27724745	433540	0.0422	11	rs988748	G	C	0.5648	4.34569	4.63577e-05	20.0987
0.0081	4.93174e-24	2892955	433540	0.0819	11	rs2289488	C	G	0.3147	5.33334	0.000101713	44.1009
0.0068	4.48497e-08	92708710	433540	0.0372	11	rs10830963	G	C	0.421	4.47738	3.36534e-05	14.5905
0.0085	2.46099e-10	4376091	433540	0.0538	12	rs12818766	A	G	0.2787	5.59672	3.71518e-05	16.1073
0.0096	1.04112e-12	4381981	433540	-0.0684	12	rs7304270	T	C	0.2386	6.321	4.25455e-05	18.4459
0.007	7.76247e-12	108629780	433540	-0.0479	12	rs1426371	A	G	0.5089	4.60906	5.39856e-05	23.4061
0.0077	4.06912e-19	31456888	433540	0.0688	12	rs4930974	T	C	0.2693	5.06997	7.24722e-05	31.4217
0.0071	6.57961e-21	27963402	433540	-0.0666	12	rs3751236	A	G	0.3283	4.67491	8.95115e-05	38.8101
0.0069	5.67401e-09	97850215	433540	-0.0402	12	rs10860209	A	C	0.411	4.54322	3.79063e-05	16.4345
0.0087	4.85959e-16	121432299	433540	0.0706	12	rs55783344	T	C	0.1838	5.72841	4.55737e-05	19.7588
0.0071	4.95222e-16	66232810	433540	0.0576	12	rs2583934	T	G	0.3396	4.67491	6.80932e-05	29.523
0.0068	4.9136e-11	71449521	433540	0.0447	12	rs7313668	T	G	0.3742	4.47738	4.66807e-05	20.2388
0.0077	1.53603e-15	118400856	433540	0.0614	12	rs111246699	A	G	0.2572	5.06997	5.60401e-05	24.2969
0.007	3.33304e-09	22589883	433540	-0.0414	13	rs9316706	G	A	0.6495	4.60906	3.67344e-05	15.9263
0.0084	2.22101e-10	51088809	433540	-0.0533	13	rs123378	A	G	0.8049	5.53088	2.91673e-05	12.6455
0.0076	1.31492e-31	80705730	433540	-0.0889	13	rs17072370	A	T	0.2787	5.00413	0.000126891	55.019
0.009	7.23602e-18	91948047	433540	-0.0775	13	rs9523295	A	G	0.1676	5.92594	4.77227e-05	20.6906
0.0066	1.456e-08	33575692	433540	-0.0374	13	rs391933	A	G	0.545	4.34569	3.67336e-05	15.926
0.0067	1.692e-21	26781528	433540	-0.0638	13	rs10507349	A	G	0.434	4.41153	0.000102754	44.5523
0.0084	1.91999e-08	101250258	433540	0.0472	14	rs77789961	T	C	0.2517	5.53088	2.74338e-05	11.8939
0.009	7.45933e-11	101255172	433540	-0.0586	14	rs73347525	G	A	0.2444	5.92594	3.61164e-05	15.6584
0.0071	1.49599e-08	103237952	433540	0.0402	14	rs55700915	A	G	0.4344	4.67491	3.63359e-05	15.7535
0.0075	1.017e-09	24878370	433540	-0.0458	14	rs12437434	T	C	0.2873	4.93828	3.52251e-05	15.2719
0.0066	1.97301e-09	38809661	433540	-0.0396	14	rs61975988	G	A	0.5431	4.34569	4.12102e-05	17.8669
0.0073	8.40621e-11	77382503	433540	0.0474	14	rs58524310	G	A	0.3268	4.80659	4.27896e-05	18.5517
0.0067	1.06096e-22	91522253	433540	0.0657	15	rs8026714	A	G	0.486	4.41153	0.000110811	48.0459
0.0083	1.741e-20	40615872	433540	0.077	15	rs12907887	C	G	0.229	5.46503	7.00997e-05	30.393
0.0067	1.62218e-26	77776498	433540	0.0714	15	rs952471	G	C	0.3949	4.41153	0.000125188	54.2805
0.0071	6.28594e-10	91458552	433540	-0.0439	15	rs1266488	C	T	0.4125	4.67491	4.2741e-05	18.5307
0.0067	7.29625e-33	62394264	433540	-0.08	15	rs8037894	C	G	0.4144	4.41153	0.000159607	69.2068
0.0079	2.133e-09	75595357	433540	0.0473	15	rs35917376	A	T	0.6207	5.20166	3.89344e-05	16.8802
0.01	3.39e-08	28546173	433540	-0.0552	15	rs76704029	C	T	0.2678	6.58438	2.75625e-05	11.9497
0.0068	2.05589e-14	38828140	433540	0.052	15	rs8043085	T	G	0.4493	4.47738	6.67484e-05	28.9399
0.0078	9.4254e-14	62133674	433540	-0.0581	15	rs9788635	T	C	0.2437	5.13581	4.71752e-05	20.4532
0.0084	8.38108e-13	90428894	433540	-0.0601	15	rs10852123	C	A	0.799	5.53088	3.79257e-05	16.4429
0.0071	2.78702e-09	3647098	433540	0.0422	16	rs2240885	A	G	0.4027	4.67491	3.91997e-05	16.9952
0.0123	4.85065e-17	20323168	433540	0.1032	16	rs117267808	A	G	0.0782	8.09878	2.34096e-05	10.1492
0.0089	1.54989e-48	53800954	433540	0.1303	16	rs1421085	C	T	0.1668	5.86009	0.000137422	59.5857
0.0075	3.4033e-12	73100308	433540	-0.0522	16	rs6416749	T	C	0.6254	4.93828	5.23534e-05	22.6984
0.0079	1.31099e-13	36062935	433540	0.0585	17	rs3094508	C	T	0.2441	5.20166	4.66757e-05	20.2366
0.0115	8.98669e-24	6953781	433540	0.1156	17	rs186568031	T	C	0.0942	7.57203	3.97744e-05	17.2444
0.0073	1.59698e-60	36101156	433540	-0.1198	17	rs7501939	C	T	0.7023	4.80659	0.000259759	112.645
0.0072	2.14902e-09	29647358	433540	-0.0431	17	rs3837848	AT	A	0.3491	4.74075	3.75625e-05	16.2854
0.007	2.14398e-08	6964583	433540	0.0392	17	rs7210161	C	G	0.502	4.60906	3.61668e-05	15.6802
0.0076	8.70102e-10	7076836	433540	0.0466	18	rs9948462	T	C	0.7048	5.00413	3.60851e-05	15.6448
0.0078	4.8095e-27	57852587	433540	0.084	18	rs476828	C	T	0.243	5.13581	9.84175e-05	42.6719
0.0076	1.97301e-09	46239123	433540	0.0456	19	rs12610052	C	T	0.3068	5.00413	3.53197e-05	15.313
0.0079	4.02161e-32	46157916	433540	-0.0932	19	rs7507912	A	G	0.2633	5.20166	0.000124543	54.0009
0.0071	9.79693e-10	7986638	433540	0.0434	19	rs475002	G	C	0.5184	4.67491	4.30343e-05	18.6578
0.0068	2.28876e-16	33887405	433540	-0.0558	19	rs7250869	C	T	0.4663	4.47738	7.73061e-05	33.5177
0.0071	1.65798e-09	22430241	433540	-0.0428	20	rs73085586	A	G	0.3563	4.67491	3.84478e-05	16.6692
0.007	4.32096e-09	48837478	433540	-0.0411	20	rs6012878	A	G	0.4428	4.60906	3.9238e-05	17.0118
0.0069	2.25009e-21	42994812	433540	0.0655	20	rs12625671	C	T	0.442	4.54322	0.000102528	44.4543
0.0072	1.393e-10	42814688	433540	-0.0462	20	rs2092518	T	G	0.3388	4.74075	4.25497e-05	18.4477
0.0077	1.79308e-17	50356302	433540	-0.0655	22	rs28691713	T	C	0.4448	5.06997	8.24359e-05	35.742

## Sheet: hepatocellular carcinoma
Information related to SNPs used as instrumental variables for hepatocellular carcinoma
se.exposure	pval.exposure	pos.exposure	samplesize.exposure	beta.exposure	chr.exposure	SNP	effect_allele.exposure	other_allele.exposure	eaf.exposure	SD	Rsquare	Fvalue
0.0067	1.68112e-11	214158986	433540	0.0451	1	rs340875	C	G	0.537	4.41153	5.19708e-05	22.5325
0.0079	5.04429e-11	229642499	433540	-0.0519	1	rs238763	A	T	0.3217	5.20166	4.34464e-05	18.8365
0.0081	2.21106e-11	46249293	433540	-0.0542	1	rs59317019	CT	C	0.2932	5.33334	4.28045e-05	18.5582
0.0116	7.49376e-15	51191935	433540	-0.0902	1	rs11205766	A	T	0.0969	7.63788	2.44094e-05	10.5827
0.008	7.38584e-12	177878933	433540	0.0548	1	rs532504	A	G	0.2133	5.2675	3.6323e-05	15.748
0.007	4.29596e-10	20688352	433540	-0.0437	1	rs60573766	T	C	0.3653	4.60906	4.16856e-05	18.073
0.0092	5.58856e-11	39944249	433540	0.0603	1	rs61779313	C	T	0.1506	6.05763	2.53511e-05	10.9909
0.0087	5.40406e-10	64107893	433540	-0.054	1	rs2269245	A	G	0.1847	5.72841	2.6763e-05	11.6031
0.0071	1.83105e-14	45192080	433540	0.0544	2	rs12712928	C	G	0.4022	4.67491	6.51148e-05	28.2316
0.0074	1.54917e-15	60586707	433540	0.059	2	rs243018	G	C	0.6656	4.87244	6.52711e-05	28.2994
0.0072	1.525e-09	149568396	433540	-0.0435	2	rs4499362	T	C	0.361	4.74075	3.88439e-05	16.8409
0.0069	2.14684e-11	234303281	433540	0.0462	2	rs838720	G	C	0.4045	4.54322	4.98181e-05	21.5991
0.0066	1.01111e-21	27730940	433540	0.0632	2	rs1260326	C	T	0.4562	4.34569	0.00010494	45.5003
0.0116	2.54976e-17	630662	433540	0.0982	2	rs6731688	C	A	0.908	7.63788	2.76173e-05	11.9735
0.0087	1.01298e-11	170643788	433540	-0.0592	3	rs201018682	C	T	0.1838	5.72841	3.20441e-05	13.8928
0.007	1.508e-31	63891105	433540	-0.0818	3	rs9870576	C	T	0.3521	4.60906	0.000143709	62.3125
0.0072	1.34307e-11	123193270	433540	-0.0487	3	rs73856630	C	T	0.3338	4.74075	4.69337e-05	20.3485
0.0073	1.40602e-09	152382352	433540	-0.0442	3	rs1850421	C	A	0.7223	4.80659	3.39229e-05	14.7074
0.0067	3.11602e-09	186665645	433540	0.0397	3	rs3887925	T	C	0.4542	4.41153	4.01525e-05	17.4083
0.0088	2.69401e-37	23258614	433540	-0.1123	3	rs11926494	A	G	0.18	5.79425	0.000110887	48.0791
0.007	3.34503e-25	23560197	433540	0.0726	3	rs58718028	T	C	0.3409	4.60906	0.000111495	48.3428
0.007	3.73422e-11	114960798	433540	0.0463	3	rs1459513	C	A	0.6093	4.60906	4.80442e-05	20.83
0.0073	1.90678e-66	185495320	433540	0.1257	3	rs13092876	A	G	0.3122	4.80659	0.000293711	127.372
0.0076	1.546e-09	195830310	433540	0.0459	3	rs9866168	T	A	0.6394	5.00413	3.87969e-05	16.8206
0.0074	9.01156e-42	1254535	433540	-0.1002	4	rs7656416	T	C	0.3167	4.87244	0.000183034	79.3668
0.0074	7.40116e-20	1413421	433540	-0.0675	4	rs62286764	A	T	0.6477	4.87244	8.75853e-05	37.9749
0.0085	2.92281e-16	1784211	433540	-0.0695	4	rs35503308	G	C	0.7264	5.59672	6.12949e-05	26.5753
0.0083	4.64301e-16	71844118	433540	0.0674	4	rs28599782	A	G	0.209	5.46503	5.02906e-05	21.804
0.0067	1.42594e-27	153520279	433540	-0.0729	4	rs10011838	A	G	0.507	4.41153	0.000136509	59.1899
0.0073	3.843e-10	45186139	433540	0.0457	4	rs10938398	A	G	0.2921	4.80659	3.73844e-05	16.2082
0.0066	3.55631e-29	55810305	433540	0.074	5	rs256904	T	A	0.4923	4.34569	0.000144948	62.8497
0.0067	3.11602e-09	95843763	433540	0.0397	5	rs261982	T	C	0.414	4.41153	3.92944e-05	17.0363
0.0072	2.02395e-13	55818401	433540	0.0529	5	rs76878791	G	A	0.3219	4.74075	5.43578e-05	23.5675
0.0069	2.216e-08	133864599	433540	0.0386	5	rs329122	A	G	0.3865	4.54322	3.42327e-05	14.8417
0.0068	1.51008e-12	176513896	433540	0.0481	5	rs3135911	A	C	0.4324	4.47738	5.66502e-05	24.5614
0.0068	2.58702e-09	14768092	433540	-0.0405	5	rs6885132	G	C	0.444	4.47738	4.03972e-05	17.5144
0.0067	1.83502e-08	74574984	433540	-0.0377	5	rs2126736	G	A	0.5721	4.41153	3.57559e-05	15.5021
0.0067	1.06292e-13	137293227	433540	-0.0498	6	rs2327777	C	T	0.5492	4.41153	6.30993e-05	27.3577
0.0069	2.34909e-18	20510461	433540	0.0603	6	rs9368194	C	G	0.5343	4.54322	8.76655e-05	38.0097
0.007	1.15213e-43	20857925	433540	0.097	6	rs16884229	C	T	0.3345	4.60906	0.000197193	85.5077
0.0085	1.98793e-12	31143241	433540	-0.0598	6	rs9461650	A	G	0.208	5.59672	3.76144e-05	16.3079
0.0093	1.23595e-16	31204694	433540	-0.077	6	rs3869115	G	C	0.1681	6.12347	4.42237e-05	19.1735
0.0075	3.78504e-09	50787459	433540	0.0442	6	rs62405419	T	G	0.2682	4.93828	3.14466e-05	13.6337
0.0083	6.35199e-09	143056556	433540	-0.0482	6	rs9390022	C	T	0.2003	5.46503	2.49199e-05	10.804
0.0067	4.9545e-183	20683164	433540	0.1933	6	rs9350271	A	G	0.4225	4.41153	0.000936901	406.563
0.0075	4.58596e-08	7172221	433540	-0.041	6	rs55734389	G	C	0.3017	4.93828	2.90445e-05	12.5922
0.0094	2.2009e-14	7231843	433540	-0.0718	6	rs9379084	A	G	0.2014	6.18931	4.32895e-05	18.7685
0.0077	1.7869e-22	39046644	433540	-0.0751	6	rs742762	C	A	0.2882	5.06997	9.00225e-05	39.0317
0.0112	6.45803e-16	34236973	433540	-0.0905	6	rs2780215	G	A	0.1082	7.3745	2.90641e-05	12.6008
0.0083	7.57356e-13	117996631	433540	-0.0595	6	rs80196932	C	T	0.2141	5.46503	3.98899e-05	17.2945
0.0067	2.55976e-12	126964510	433540	0.0469	6	rs4273712	G	A	0.4688	4.41153	5.62915e-05	24.4059
0.0068	4.41998e-09	131954879	433540	-0.0399	6	rs1206684	A	G	0.4799	4.47738	3.9643e-05	17.1874
0.0072	1.75186e-19	15063923	433540	-0.065	7	rs10950550	G	T	0.3168	4.74075	8.13759e-05	35.2824
0.0081	3.05211e-12	28219310	433540	-0.0565	7	rs3735567	A	G	0.2224	5.33334	3.88167e-05	16.8292
0.0071	8.38301e-09	93107093	433540	-0.0409	7	rs2074120	C	A	0.677	4.67491	3.34751e-05	14.5132
0.0099	3.21514e-11	102336979	433540	-0.0657	7	rs75990271	C	T	0.1848	6.51853	3.06075e-05	13.2699
0.0077	3.61826e-19	127229347	433540	0.0689	7	rs3735641	G	A	0.7395	5.06997	7.11547e-05	30.8505
0.0067	1.66917e-12	157024510	433540	0.0473	7	rs1182444	G	A	0.4947	4.41153	5.74731e-05	24.9182
0.0067	8.22811e-22	14898282	433540	0.0643	7	rs17168486	T	C	0.4181	4.41153	0.000103372	44.8202
0.0085	2.75994e-11	28259233	433540	0.0566	7	rs1513275	C	T	0.7836	5.59672	3.46855e-05	15.038
0.008	1.52405e-15	89752238	433540	0.0638	7	rs39233	C	G	0.2231	5.2675	5.08542e-05	22.0484
0.0109	1.57906e-55	127846470	433540	0.1711	7	rs35589574	T	C	0.1121	7.17697	0.00011314	49.0562
0.0071	8.41783e-11	44174857	433540	0.0461	7	rs2908279	G	T	0.627	4.67491	4.54844e-05	19.7201
0.0068	2.25476e-15	13886654	433540	0.0539	7	rs7787720	T	C	0.4209	4.47738	7.06469e-05	30.6303
0.007	6.95825e-22	69696905	433540	0.0673	7	rs12698877	G	A	0.3362	4.60906	9.51634e-05	41.2609
0.0078	3.05098e-08	73503743	433540	0.0432	8	rs349359	C	A	0.2424	5.13581	2.59867e-05	11.2665
0.0071	3.925e-09	126474405	433540	-0.0418	8	rs2980883	G	T	0.6312	4.67491	3.72216e-05	16.1376
0.0072	6.41505e-09	95960886	433540	-0.0418	8	rs896852	T	G	0.7002	4.74075	3.26394e-05	14.1509
0.0071	7.51104e-10	36849946	433540	0.0437	8	rs4286946	G	C	0.3521	4.67491	3.98677e-05	17.2848
0.007	1.41599e-08	118049260	433540	0.0397	8	rs11426513	AT	A	0.5033	4.60906	3.70943e-05	16.0824
0.0067	1.68112e-11	37391203	433540	-0.0451	8	rs4739515	C	G	0.4617	4.41153	5.19504e-05	22.5236
0.0067	5.24928e-27	41506152	433540	0.0721	8	rs4736999	G	C	0.4525	4.41153	0.00013235	57.3864
0.0067	3.72477e-67	118184783	433540	-0.116	8	rs13266634	T	C	0.4143	4.41153	0.00033555	145.523
0.0067	4.4157e-164	22132878	433540	-0.1829	9	rs10965248	C	T	0.437	4.41153	0.000845802	366.998
0.0123	4.51856e-26	139246588	433540	0.1299	9	rs376993806	G	A	0.8821	8.09878	5.35107e-05	23.2002
0.0067	2.18102e-08	1032567	433540	0.0375	9	rs1016565	A	G	0.4209	4.41153	3.52246e-05	15.2717
0.0067	4.46272e-27	4290085	433540	0.0722	9	rs4237150	C	G	0.4262	4.41153	0.000131009	56.8046
0.0068	1.43087e-28	84308948	433540	-0.0754	9	rs2796441	A	G	0.6103	4.47738	0.000134896	58.4905
0.0068	1.262e-08	136155444	433540	0.0387	9	rs633862	T	C	0.5422	4.47738	3.70886e-05	16.0799
0.0088	5.39759e-24	94276526	433540	0.0889	10	rs7895832	T	A	0.177	5.79425	6.85823e-05	29.7351
0.0082	5.21675e-13	64901223	433540	-0.0592	10	rs16918226	T	A	0.2059	5.39919	3.93141e-05	17.0448
0.0067	5.36661e-12	77314617	433540	-0.0462	10	rs7900112	A	T	0.5141	4.41153	5.47936e-05	23.7564
0.0067	2.59699e-09	112801213	433540	0.0399	10	rs7090695	C	G	0.5569	4.41153	4.03716e-05	17.5033
0.0081	1.014e-08	12104286	433540	-0.0464	10	rs76203868	G	C	0.2572	5.33334	2.89208e-05	12.5386
0.0085	1.52405e-23	12324273	433540	0.085	10	rs10795946	G	C	0.2264	5.59672	8.07967e-05	35.0313
0.007	1.81702e-08	12569272	433540	0.0394	10	rs7084330	G	C	0.3365	4.60906	3.26305e-05	14.147
0.0077	1.26503e-71	94435673	433540	-0.1378	10	rs35906730	A	G	0.7355	5.06997	0.000287426	124.646
0.0166	8.18276e-62	114754088	433540	0.2754	10	rs7901695	C	T	0.0382	10.9301	4.6651e-05	20.2259
0.0071	5.27959e-17	122929493	433540	0.0595	10	rs10886863	C	T	0.6641	4.67491	7.22706e-05	31.3343
0.0069	9.77012e-62	12309139	433540	0.1144	10	rs11257657	G	C	0.4832	4.54322	0.000316668	137.331
0.0068	6.54636e-19	80943841	433540	-0.0604	10	rs703980	A	G	0.4334	4.47738	8.93763e-05	38.7515
0.0074	1e-200	2858546	433540	-0.2476	11	rs2237897	T	C	0.3679	4.87244	0.00120103	521.319
0.0097	2.06919e-24	2827486	433540	0.0989	11	rs3852529	T	C	0.164	6.38684	6.57507e-05	28.5073
0.0069	1.70294e-26	17415190	433540	-0.0735	11	rs4148646	G	C	0.6154	4.54322	0.000123892	53.7186
0.0066	1.617e-10	27724745	433540	0.0422	11	rs988748	G	C	0.5648	4.34569	4.63577e-05	20.0987
0.0081	4.93174e-24	2892955	433540	0.0819	11	rs2289488	C	G	0.3147	5.33334	0.000101713	44.1009
0.0068	4.48497e-08	92708710	433540	0.0372	11	rs10830963	G	C	0.421	4.47738	3.36534e-05	14.5905
0.0085	2.46099e-10	4376091	433540	0.0538	12	rs12818766	A	G	0.2787	5.59672	3.71518e-05	16.1073
0.0096	1.04112e-12	4381981	433540	-0.0684	12	rs7304270	T	C	0.2386	6.321	4.25455e-05	18.4459
0.007	7.76247e-12	108629780	433540	-0.0479	12	rs1426371	A	G	0.5089	4.60906	5.39856e-05	23.4061
0.0077	4.06912e-19	31456888	433540	0.0688	12	rs4930974	T	C	0.2693	5.06997	7.24722e-05	31.4217
0.0071	6.57961e-21	27963402	433540	-0.0666	12	rs3751236	A	G	0.3283	4.67491	8.95115e-05	38.8101
0.0069	5.67401e-09	97850215	433540	-0.0402	12	rs10860209	A	C	0.411	4.54322	3.79063e-05	16.4345
0.0087	4.85959e-16	121432299	433540	0.0706	12	rs55783344	T	C	0.1838	5.72841	4.55737e-05	19.7588
0.0071	4.95222e-16	66232810	433540	0.0576	12	rs2583934	T	G	0.3396	4.67491	6.80932e-05	29.523
0.0068	4.9136e-11	71449521	433540	0.0447	12	rs7313668	T	G	0.3742	4.47738	4.66807e-05	20.2388
0.0077	1.53603e-15	118400856	433540	0.0614	12	rs111246699	A	G	0.2572	5.06997	5.60401e-05	24.2969
0.007	3.33304e-09	22589883	433540	-0.0414	13	rs9316706	G	A	0.6495	4.60906	3.67344e-05	15.9263
0.0084	2.22101e-10	51088809	433540	-0.0533	13	rs123378	A	G	0.8049	5.53088	2.91673e-05	12.6455
0.0076	1.31492e-31	80705730	433540	-0.0889	13	rs17072370	A	T	0.2787	5.00413	0.000126891	55.019
0.009	7.23602e-18	91948047	433540	-0.0775	13	rs9523295	A	G	0.1676	5.92594	4.77227e-05	20.6906
0.0066	1.456e-08	33575692	433540	-0.0374	13	rs391933	A	G	0.545	4.34569	3.67336e-05	15.926
0.0067	1.692e-21	26781528	433540	-0.0638	13	rs10507349	A	G	0.434	4.41153	0.000102754	44.5523
0.0084	1.91999e-08	101250258	433540	0.0472	14	rs77789961	T	C	0.2517	5.53088	2.74338e-05	11.8939
0.009	7.45933e-11	101255172	433540	-0.0586	14	rs73347525	G	A	0.2444	5.92594	3.61164e-05	15.6584
0.0071	1.49599e-08	103237952	433540	0.0402	14	rs55700915	A	G	0.4344	4.67491	3.63359e-05	15.7535
0.0075	1.017e-09	24878370	433540	-0.0458	14	rs12437434	T	C	0.2873	4.93828	3.52251e-05	15.2719
0.0066	1.97301e-09	38809661	433540	-0.0396	14	rs61975988	G	A	0.5431	4.34569	4.12102e-05	17.8669
0.0073	8.40621e-11	77382503	433540	0.0474	14	rs58524310	G	A	0.3268	4.80659	4.27896e-05	18.5517
0.0067	1.06096e-22	91522253	433540	0.0657	15	rs8026714	A	G	0.486	4.41153	0.000110811	48.0459
0.0083	1.741e-20	40615872	433540	0.077	15	rs12907887	C	G	0.229	5.46503	7.00997e-05	30.393
0.0067	1.62218e-26	77776498	433540	0.0714	15	rs952471	G	C	0.3949	4.41153	0.000125188	54.2805
0.0071	6.28594e-10	91458552	433540	-0.0439	15	rs1266488	C	T	0.4125	4.67491	4.2741e-05	18.5307
0.0067	7.29625e-33	62394264	433540	-0.08	15	rs8037894	C	G	0.4144	4.41153	0.000159607	69.2068
0.0079	2.133e-09	75595357	433540	0.0473	15	rs35917376	A	T	0.6207	5.20166	3.89344e-05	16.8802
0.01	3.39e-08	28546173	433540	-0.0552	15	rs76704029	C	T	0.2678	6.58438	2.75625e-05	11.9497
0.0068	2.05589e-14	38828140	433540	0.052	15	rs8043085	T	G	0.4493	4.47738	6.67484e-05	28.9399
0.0078	9.4254e-14	62133674	433540	-0.0581	15	rs9788635	T	C	0.2437	5.13581	4.71752e-05	20.4532
0.0084	8.38108e-13	90428894	433540	-0.0601	15	rs10852123	C	A	0.799	5.53088	3.79257e-05	16.4429
0.0071	2.78702e-09	3647098	433540	0.0422	16	rs2240885	A	G	0.4027	4.67491	3.91997e-05	16.9952
0.0123	4.85065e-17	20323168	433540	0.1032	16	rs117267808	A	G	0.0782	8.09878	2.34096e-05	10.1492
0.0089	1.54989e-48	53800954	433540	0.1303	16	rs1421085	C	T	0.1668	5.86009	0.000137422	59.5857
0.0075	3.4033e-12	73100308	433540	-0.0522	16	rs6416749	T	C	0.6254	4.93828	5.23534e-05	22.6984
0.0079	1.31099e-13	36062935	433540	0.0585	17	rs3094508	C	T	0.2441	5.20166	4.66757e-05	20.2366
0.0115	8.98669e-24	6953781	433540	0.1156	17	rs186568031	T	C	0.0942	7.57203	3.97744e-05	17.2444
0.0073	1.59698e-60	36101156	433540	-0.1198	17	rs7501939	C	T	0.7023	4.80659	0.000259759	112.645
0.0072	2.14902e-09	29647358	433540	-0.0431	17	rs3837848	AT	A	0.3491	4.74075	3.75625e-05	16.2854
0.007	2.14398e-08	6964583	433540	0.0392	17	rs7210161	C	G	0.502	4.60906	3.61668e-05	15.6802
0.0076	8.70102e-10	7076836	433540	0.0466	18	rs9948462	T	C	0.7048	5.00413	3.60851e-05	15.6448
0.0078	4.8095e-27	57852587	433540	0.084	18	rs476828	C	T	0.243	5.13581	9.84175e-05	42.6719
0.0076	1.97301e-09	46239123	433540	0.0456	19	rs12610052	C	T	0.3068	5.00413	3.53197e-05	15.313
0.0079	4.02161e-32	46157916	433540	-0.0932	19	rs7507912	A	G	0.2633	5.20166	0.000124543	54.0009
0.0071	9.79693e-10	7986638	433540	0.0434	19	rs475002	G	C	0.5184	4.67491	4.30343e-05	18.6578
0.0068	2.28876e-16	33887405	433540	-0.0558	19	rs7250869	C	T	0.4663	4.47738	7.73061e-05	33.5177
0.0071	1.65798e-09	22430241	433540	-0.0428	20	rs73085586	A	G	0.3563	4.67491	3.84478e-05	16.6692
0.007	4.32096e-09	48837478	433540	-0.0411	20	rs6012878	A	G	0.4428	4.60906	3.9238e-05	17.0118
0.0069	2.25009e-21	42994812	433540	0.0655	20	rs12625671	C	T	0.442	4.54322	0.000102528	44.4543
0.0072	1.393e-10	42814688	433540	-0.0462	20	rs2092518	T	G	0.3388	4.74075	4.25497e-05	18.4477
0.0077	1.79308e-17	50356302	433540	-0.0655	22	rs28691713	T	C	0.4448	5.06997	8.24359e-05	35.742

## Sheet: Cervical cancer
Information related to SNPs used as instrumental variables for cervical cancer
se.exposure	pval.exposure	pos.exposure	samplesize.exposure	beta.exposure	chr.exposure	SNP	effect_allele.exposure	other_allele.exposure	eaf.exposure	SD	Rsquare	Fvalue
0.0067	1.68112e-11	214158986	433540	0.0451	1	rs340875	C	G	0.537	4.41153	5.19708e-05	22.5325
0.0079	5.04429e-11	229642499	433540	-0.0519	1	rs238763	A	T	0.3217	5.20166	4.34464e-05	18.8365
0.0081	2.21106e-11	46249293	433540	-0.0542	1	rs59317019	CT	C	0.2932	5.33334	4.28045e-05	18.5582
0.0116	7.49376e-15	51191935	433540	-0.0902	1	rs11205766	A	T	0.0969	7.63788	2.44094e-05	10.5827
0.008	7.38584e-12	177878933	433540	0.0548	1	rs532504	A	G	0.2133	5.2675	3.6323e-05	15.748
0.007	4.29596e-10	20688352	433540	-0.0437	1	rs60573766	T	C	0.3653	4.60906	4.16856e-05	18.073
0.0092	5.58856e-11	39944249	433540	0.0603	1	rs61779313	C	T	0.1506	6.05763	2.53511e-05	10.9909
0.0087	5.40406e-10	64107893	433540	-0.054	1	rs2269245	A	G	0.1847	5.72841	2.6763e-05	11.6031
0.0071	1.83105e-14	45192080	433540	0.0544	2	rs12712928	C	G	0.4022	4.67491	6.51148e-05	28.2316
0.0074	1.54917e-15	60586707	433540	0.059	2	rs243018	G	C	0.6656	4.87244	6.52711e-05	28.2994
0.0072	1.525e-09	149568396	433540	-0.0435	2	rs4499362	T	C	0.361	4.74075	3.88439e-05	16.8409
0.0069	2.14684e-11	234303281	433540	0.0462	2	rs838720	G	C	0.4045	4.54322	4.98181e-05	21.5991
0.0066	1.01111e-21	27730940	433540	0.0632	2	rs1260326	C	T	0.4562	4.34569	0.00010494	45.5003
0.0116	2.54976e-17	630662	433540	0.0982	2	rs6731688	C	A	0.908	7.63788	2.76173e-05	11.9735
0.0087	1.01298e-11	170643788	433540	-0.0592	3	rs201018682	C	T	0.1838	5.72841	3.20441e-05	13.8928
0.007	1.508e-31	63891105	433540	-0.0818	3	rs9870576	C	T	0.3521	4.60906	0.000143709	62.3125
0.0072	1.34307e-11	123193270	433540	-0.0487	3	rs73856630	C	T	0.3338	4.74075	4.69337e-05	20.3485
0.0073	1.40602e-09	152382352	433540	-0.0442	3	rs1850421	C	A	0.7223	4.80659	3.39229e-05	14.7074
0.0067	3.11602e-09	186665645	433540	0.0397	3	rs3887925	T	C	0.4542	4.41153	4.01525e-05	17.4083
0.0088	2.69401e-37	23258614	433540	-0.1123	3	rs11926494	A	G	0.18	5.79425	0.000110887	48.0791
0.007	3.34503e-25	23560197	433540	0.0726	3	rs58718028	T	C	0.3409	4.60906	0.000111495	48.3428
0.007	3.73422e-11	114960798	433540	0.0463	3	rs1459513	C	A	0.6093	4.60906	4.80442e-05	20.83
0.0073	1.90678e-66	185495320	433540	0.1257	3	rs13092876	A	G	0.3122	4.80659	0.000293711	127.372
0.0076	1.546e-09	195830310	433540	0.0459	3	rs9866168	T	A	0.6394	5.00413	3.87969e-05	16.8206
0.0074	9.01156e-42	1254535	433540	-0.1002	4	rs7656416	T	C	0.3167	4.87244	0.000183034	79.3668
0.0074	7.40116e-20	1413421	433540	-0.0675	4	rs62286764	A	T	0.6477	4.87244	8.75853e-05	37.9749
0.0085	2.92281e-16	1784211	433540	-0.0695	4	rs35503308	G	C	0.7264	5.59672	6.12949e-05	26.5753
0.0083	4.64301e-16	71844118	433540	0.0674	4	rs28599782	A	G	0.209	5.46503	5.02906e-05	21.804
0.0067	1.42594e-27	153520279	433540	-0.0729	4	rs10011838	A	G	0.507	4.41153	0.000136509	59.1899
0.0073	3.843e-10	45186139	433540	0.0457	4	rs10938398	A	G	0.2921	4.80659	3.73844e-05	16.2082
0.0066	3.55631e-29	55810305	433540	0.074	5	rs256904	T	A	0.4923	4.34569	0.000144948	62.8497
0.0067	3.11602e-09	95843763	433540	0.0397	5	rs261982	T	C	0.414	4.41153	3.92944e-05	17.0363
0.0072	2.02395e-13	55818401	433540	0.0529	5	rs76878791	G	A	0.3219	4.74075	5.43578e-05	23.5675
0.0069	2.216e-08	133864599	433540	0.0386	5	rs329122	A	G	0.3865	4.54322	3.42327e-05	14.8417
0.0068	1.51008e-12	176513896	433540	0.0481	5	rs3135911	A	C	0.4324	4.47738	5.66502e-05	24.5614
0.0068	2.58702e-09	14768092	433540	-0.0405	5	rs6885132	G	C	0.444	4.47738	4.03972e-05	17.5144
0.0067	1.83502e-08	74574984	433540	-0.0377	5	rs2126736	G	A	0.5721	4.41153	3.57559e-05	15.5021
0.0067	1.06292e-13	137293227	433540	-0.0498	6	rs2327777	C	T	0.5492	4.41153	6.30993e-05	27.3577
0.0069	2.34909e-18	20510461	433540	0.0603	6	rs9368194	C	G	0.5343	4.54322	8.76655e-05	38.0097
0.007	1.15213e-43	20857925	433540	0.097	6	rs16884229	C	T	0.3345	4.60906	0.000197193	85.5077
0.0085	1.98793e-12	31143241	433540	-0.0598	6	rs9461650	A	G	0.208	5.59672	3.76144e-05	16.3079
0.0093	1.23595e-16	31204694	433540	-0.077	6	rs3869115	G	C	0.1681	6.12347	4.42237e-05	19.1735
0.0075	3.78504e-09	50787459	433540	0.0442	6	rs62405419	T	G	0.2682	4.93828	3.14466e-05	13.6337
0.0083	6.35199e-09	143056556	433540	-0.0482	6	rs9390022	C	T	0.2003	5.46503	2.49199e-05	10.804
0.0067	4.9545e-183	20683164	433540	0.1933	6	rs9350271	A	G	0.4225	4.41153	0.000936901	406.563
0.0075	4.58596e-08	7172221	433540	-0.041	6	rs55734389	G	C	0.3017	4.93828	2.90445e-05	12.5922
0.0094	2.2009e-14	7231843	433540	-0.0718	6	rs9379084	A	G	0.2014	6.18931	4.32895e-05	18.7685
0.0077	1.7869e-22	39046644	433540	-0.0751	6	rs742762	C	A	0.2882	5.06997	9.00225e-05	39.0317
0.0112	6.45803e-16	34236973	433540	-0.0905	6	rs2780215	G	A	0.1082	7.3745	2.90641e-05	12.6008
0.0083	7.57356e-13	117996631	433540	-0.0595	6	rs80196932	C	T	0.2141	5.46503	3.98899e-05	17.2945
0.0067	2.55976e-12	126964510	433540	0.0469	6	rs4273712	G	A	0.4688	4.41153	5.62915e-05	24.4059
0.0068	4.41998e-09	131954879	433540	-0.0399	6	rs1206684	A	G	0.4799	4.47738	3.9643e-05	17.1874
0.0072	1.75186e-19	15063923	433540	-0.065	7	rs10950550	G	T	0.3168	4.74075	8.13759e-05	35.2824
0.0081	3.05211e-12	28219310	433540	-0.0565	7	rs3735567	A	G	0.2224	5.33334	3.88167e-05	16.8292
0.0071	8.38301e-09	93107093	433540	-0.0409	7	rs2074120	C	A	0.677	4.67491	3.34751e-05	14.5132
0.0099	3.21514e-11	102336979	433540	-0.0657	7	rs75990271	C	T	0.1848	6.51853	3.06075e-05	13.2699
0.0077	3.61826e-19	127229347	433540	0.0689	7	rs3735641	G	A	0.7395	5.06997	7.11547e-05	30.8505
0.0067	1.66917e-12	157024510	433540	0.0473	7	rs1182444	G	A	0.4947	4.41153	5.74731e-05	24.9182
0.0067	8.22811e-22	14898282	433540	0.0643	7	rs17168486	T	C	0.4181	4.41153	0.000103372	44.8202
0.0085	2.75994e-11	28259233	433540	0.0566	7	rs1513275	C	T	0.7836	5.59672	3.46855e-05	15.038
0.008	1.52405e-15	89752238	433540	0.0638	7	rs39233	C	G	0.2231	5.2675	5.08542e-05	22.0484
0.0109	1.57906e-55	127846470	433540	0.1711	7	rs35589574	T	C	0.1121	7.17697	0.00011314	49.0562
0.0071	8.41783e-11	44174857	433540	0.0461	7	rs2908279	G	T	0.627	4.67491	4.54844e-05	19.7201
0.0068	2.25476e-15	13886654	433540	0.0539	7	rs7787720	T	C	0.4209	4.47738	7.06469e-05	30.6303
0.007	6.95825e-22	69696905	433540	0.0673	7	rs12698877	G	A	0.3362	4.60906	9.51634e-05	41.2609
0.0078	3.05098e-08	73503743	433540	0.0432	8	rs349359	C	A	0.2424	5.13581	2.59867e-05	11.2665
0.0071	3.925e-09	126474405	433540	-0.0418	8	rs2980883	G	T	0.6312	4.67491	3.72216e-05	16.1376
0.0072	6.41505e-09	95960886	433540	-0.0418	8	rs896852	T	G	0.7002	4.74075	3.26394e-05	14.1509
0.0071	7.51104e-10	36849946	433540	0.0437	8	rs4286946	G	C	0.3521	4.67491	3.98677e-05	17.2848
0.007	1.41599e-08	118049260	433540	0.0397	8	rs11426513	AT	A	0.5033	4.60906	3.70943e-05	16.0824
0.0067	1.68112e-11	37391203	433540	-0.0451	8	rs4739515	C	G	0.4617	4.41153	5.19504e-05	22.5236
0.0067	5.24928e-27	41506152	433540	0.0721	8	rs4736999	G	C	0.4525	4.41153	0.00013235	57.3864
0.0067	3.72477e-67	118184783	433540	-0.116	8	rs13266634	T	C	0.4143	4.41153	0.00033555	145.523
0.0067	4.4157e-164	22132878	433540	-0.1829	9	rs10965248	C	T	0.437	4.41153	0.000845802	366.998
0.0123	4.51856e-26	139246588	433540	0.1299	9	rs376993806	G	A	0.8821	8.09878	5.35107e-05	23.2002
0.0067	2.18102e-08	1032567	433540	0.0375	9	rs1016565	A	G	0.4209	4.41153	3.52246e-05	15.2717
0.0067	4.46272e-27	4290085	433540	0.0722	9	rs4237150	C	G	0.4262	4.41153	0.000131009	56.8046
0.0068	1.43087e-28	84308948	433540	-0.0754	9	rs2796441	A	G	0.6103	4.47738	0.000134896	58.4905
0.0068	1.262e-08	136155444	433540	0.0387	9	rs633862	T	C	0.5422	4.47738	3.70886e-05	16.0799
0.0088	5.39759e-24	94276526	433540	0.0889	10	rs7895832	T	A	0.177	5.79425	6.85823e-05	29.7351
0.0082	5.21675e-13	64901223	433540	-0.0592	10	rs16918226	T	A	0.2059	5.39919	3.93141e-05	17.0448
0.0067	5.36661e-12	77314617	433540	-0.0462	10	rs7900112	A	T	0.5141	4.41153	5.47936e-05	23.7564
0.0067	2.59699e-09	112801213	433540	0.0399	10	rs7090695	C	G	0.5569	4.41153	4.03716e-05	17.5033
0.0081	1.014e-08	12104286	433540	-0.0464	10	rs76203868	G	C	0.2572	5.33334	2.89208e-05	12.5386
0.0085	1.52405e-23	12324273	433540	0.085	10	rs10795946	G	C	0.2264	5.59672	8.07967e-05	35.0313
0.007	1.81702e-08	12569272	433540	0.0394	10	rs7084330	G	C	0.3365	4.60906	3.26305e-05	14.147
0.0077	1.26503e-71	94435673	433540	-0.1378	10	rs35906730	A	G	0.7355	5.06997	0.000287426	124.646
0.0166	8.18276e-62	114754088	433540	0.2754	10	rs7901695	C	T	0.0382	10.9301	4.6651e-05	20.2259
0.0071	5.27959e-17	122929493	433540	0.0595	10	rs10886863	C	T	0.6641	4.67491	7.22706e-05	31.3343
0.0069	9.77012e-62	12309139	433540	0.1144	10	rs11257657	G	C	0.4832	4.54322	0.000316668	137.331
0.0068	6.54636e-19	80943841	433540	-0.0604	10	rs703980	A	G	0.4334	4.47738	8.93763e-05	38.7515
0.0074	1e-200	2858546	433540	-0.2476	11	rs2237897	T	C	0.3679	4.87244	0.00120103	521.319
0.0097	2.06919e-24	2827486	433540	0.0989	11	rs3852529	T	C	0.164	6.38684	6.57507e-05	28.5073
0.0069	1.70294e-26	17415190	433540	-0.0735	11	rs4148646	G	C	0.6154	4.54322	0.000123892	53.7186
0.0066	1.617e-10	27724745	433540	0.0422	11	rs988748	G	C	0.5648	4.34569	4.63577e-05	20.0987
0.0081	4.93174e-24	2892955	433540	0.0819	11	rs2289488	C	G	0.3147	5.33334	0.000101713	44.1009
0.0068	4.48497e-08	92708710	433540	0.0372	11	rs10830963	G	C	0.421	4.47738	3.36534e-05	14.5905
0.0085	2.46099e-10	4376091	433540	0.0538	12	rs12818766	A	G	0.2787	5.59672	3.71518e-05	16.1073
0.0096	1.04112e-12	4381981	433540	-0.0684	12	rs7304270	T	C	0.2386	6.321	4.25455e-05	18.4459
0.007	7.76247e-12	108629780	433540	-0.0479	12	rs1426371	A	G	0.5089	4.60906	5.39856e-05	23.4061
0.0077	4.06912e-19	31456888	433540	0.0688	12	rs4930974	T	C	0.2693	5.06997	7.24722e-05	31.4217
0.0071	6.57961e-21	27963402	433540	-0.0666	12	rs3751236	A	G	0.3283	4.67491	8.95115e-05	38.8101
0.0069	5.67401e-09	97850215	433540	-0.0402	12	rs10860209	A	C	0.411	4.54322	3.79063e-05	16.4345
0.0087	4.85959e-16	121432299	433540	0.0706	12	rs55783344	T	C	0.1838	5.72841	4.55737e-05	19.7588
0.0071	4.95222e-16	66232810	433540	0.0576	12	rs2583934	T	G	0.3396	4.67491	6.80932e-05	29.523
0.0068	4.9136e-11	71449521	433540	0.0447	12	rs7313668	T	G	0.3742	4.47738	4.66807e-05	20.2388
0.0077	1.53603e-15	118400856	433540	0.0614	12	rs111246699	A	G	0.2572	5.06997	5.60401e-05	24.2969
0.007	3.33304e-09	22589883	433540	-0.0414	13	rs9316706	G	A	0.6495	4.60906	3.67344e-05	15.9263
0.0084	2.22101e-10	51088809	433540	-0.0533	13	rs123378	A	G	0.8049	5.53088	2.91673e-05	12.6455
0.0076	1.31492e-31	80705730	433540	-0.0889	13	rs17072370	A	T	0.2787	5.00413	0.000126891	55.019
0.009	7.23602e-18	91948047	433540	-0.0775	13	rs9523295	A	G	0.1676	5.92594	4.77227e-05	20.6906
0.0066	1.456e-08	33575692	433540	-0.0374	13	rs391933	A	G	0.545	4.34569	3.67336e-05	15.926
0.0067	1.692e-21	26781528	433540	-0.0638	13	rs10507349	A	G	0.434	4.41153	0.000102754	44.5523
0.0084	1.91999e-08	101250258	433540	0.0472	14	rs77789961	T	C	0.2517	5.53088	2.74338e-05	11.8939
0.009	7.45933e-11	101255172	433540	-0.0586	14	rs73347525	G	A	0.2444	5.92594	3.61164e-05	15.6584
0.0071	1.49599e-08	103237952	433540	0.0402	14	rs55700915	A	G	0.4344	4.67491	3.63359e-05	15.7535
0.0075	1.017e-09	24878370	433540	-0.0458	14	rs12437434	T	C	0.2873	4.93828	3.52251e-05	15.2719
0.0066	1.97301e-09	38809661	433540	-0.0396	14	rs61975988	G	A	0.5431	4.34569	4.12102e-05	17.8669
0.0073	8.40621e-11	77382503	433540	0.0474	14	rs58524310	G	A	0.3268	4.80659	4.27896e-05	18.5517
0.0067	1.06096e-22	91522253	433540	0.0657	15	rs8026714	A	G	0.486	4.41153	0.000110811	48.0459
0.0083	1.741e-20	40615872	433540	0.077	15	rs12907887	C	G	0.229	5.46503	7.00997e-05	30.393
0.0067	1.62218e-26	77776498	433540	0.0714	15	rs952471	G	C	0.3949	4.41153	0.000125188	54.2805
0.0071	6.28594e-10	91458552	433540	-0.0439	15	rs1266488	C	T	0.4125	4.67491	4.2741e-05	18.5307
0.0067	7.29625e-33	62394264	433540	-0.08	15	rs8037894	C	G	0.4144	4.41153	0.000159607	69.2068
0.0079	2.133e-09	75595357	433540	0.0473	15	rs35917376	A	T	0.6207	5.20166	3.89344e-05	16.8802
0.01	3.39e-08	28546173	433540	-0.0552	15	rs76704029	C	T	0.2678	6.58438	2.75625e-05	11.9497
0.0068	2.05589e-14	38828140	433540	0.052	15	rs8043085	T	G	0.4493	4.47738	6.67484e-05	28.9399
0.0078	9.4254e-14	62133674	433540	-0.0581	15	rs9788635	T	C	0.2437	5.13581	4.71752e-05	20.4532
0.0084	8.38108e-13	90428894	433540	-0.0601	15	rs10852123	C	A	0.799	5.53088	3.79257e-05	16.4429
0.0071	2.78702e-09	3647098	433540	0.0422	16	rs2240885	A	G	0.4027	4.67491	3.91997e-05	16.9952
0.0123	4.85065e-17	20323168	433540	0.1032	16	rs117267808	A	G	0.0782	8.09878	2.34096e-05	10.1492
0.0089	1.54989e-48	53800954	433540	0.1303	16	rs1421085	C	T	0.1668	5.86009	0.000137422	59.5857
0.0075	3.4033e-12	73100308	433540	-0.0522	16	rs6416749	T	C	0.6254	4.93828	5.23534e-05	22.6984
0.0079	1.31099e-13	36062935	433540	0.0585	17	rs3094508	C	T	0.2441	5.20166	4.66757e-05	20.2366
0.0115	8.98669e-24	6953781	433540	0.1156	17	rs186568031	T	C	0.0942	7.57203	3.97744e-05	17.2444
0.0073	1.59698e-60	36101156	433540	-0.1198	17	rs7501939	C	T	0.7023	4.80659	0.000259759	112.645
0.0072	2.14902e-09	29647358	433540	-0.0431	17	rs3837848	AT	A	0.3491	4.74075	3.75625e-05	16.2854
0.007	2.14398e-08	6964583	433540	0.0392	17	rs7210161	C	G	0.502	4.60906	3.61668e-05	15.6802
0.0076	8.70102e-10	7076836	433540	0.0466	18	rs9948462	T	C	0.7048	5.00413	3.60851e-05	15.6448
0.0078	4.8095e-27	57852587	433540	0.084	18	rs476828	C	T	0.243	5.13581	9.84175e-05	42.6719
0.0076	1.97301e-09	46239123	433540	0.0456	19	rs12610052	C	T	0.3068	5.00413	3.53197e-05	15.313
0.0079	4.02161e-32	46157916	433540	-0.0932	19	rs7507912	A	G	0.2633	5.20166	0.000124543	54.0009
0.0071	9.79693e-10	7986638	433540	0.0434	19	rs475002	G	C	0.5184	4.67491	4.30343e-05	18.6578
0.0068	2.28876e-16	33887405	433540	-0.0558	19	rs7250869	C	T	0.4663	4.47738	7.73061e-05	33.5177
0.0071	1.65798e-09	22430241	433540	-0.0428	20	rs73085586	A	G	0.3563	4.67491	3.84478e-05	16.6692
0.007	4.32096e-09	48837478	433540	-0.0411	20	rs6012878	A	G	0.4428	4.60906	3.9238e-05	17.0118
0.0069	2.25009e-21	42994812	433540	0.0655	20	rs12625671	C	T	0.442	4.54322	0.000102528	44.4543
0.0072	1.393e-10	42814688	433540	-0.0462	20	rs2092518	T	G	0.3388	4.74075	4.25497e-05	18.4477
0.0077	1.79308e-17	50356302	433540	-0.0655	22	rs28691713	T	C	0.4448	5.06997	8.24359e-05	35.742

## Sheet: Colorectal cancer
Information related to SNPs used as instrumental variables for colorectal cancer
se.exposure	pval.exposure	pos.exposure	samplesize.exposure	beta.exposure	chr.exposure	SNP	effect_allele.exposure	other_allele.exposure	eaf.exposure	SD	Rsquare	Fvalue
0.0067	1.68112e-11	214158986	433540	0.0451	1	rs340875	C	G	0.537	4.41153	5.19708e-05	22.5325
0.0079	5.04429e-11	229642499	433540	-0.0519	1	rs238763	A	T	0.3217	5.20166	4.34464e-05	18.8365
0.0081	2.21106e-11	46249293	433540	-0.0542	1	rs59317019	CT	C	0.2932	5.33334	4.28045e-05	18.5582
0.0116	7.49376e-15	51191935	433540	-0.0902	1	rs11205766	A	T	0.0969	7.63788	2.44094e-05	10.5827
0.008	7.38584e-12	177878933	433540	0.0548	1	rs532504	A	G	0.2133	5.2675	3.6323e-05	15.748
0.007	4.29596e-10	20688352	433540	-0.0437	1	rs60573766	T	C	0.3653	4.60906	4.16856e-05	18.073
0.0092	5.58856e-11	39944249	433540	0.0603	1	rs61779313	C	T	0.1506	6.05763	2.53511e-05	10.9909
0.0087	5.40406e-10	64107893	433540	-0.054	1	rs2269245	A	G	0.1847	5.72841	2.6763e-05	11.6031
0.0071	1.83105e-14	45192080	433540	0.0544	2	rs12712928	C	G	0.4022	4.67491	6.51148e-05	28.2316
0.0074	1.54917e-15	60586707	433540	0.059	2	rs243018	G	C	0.6656	4.87244	6.52711e-05	28.2994
0.0072	1.525e-09	149568396	433540	-0.0435	2	rs4499362	T	C	0.361	4.74075	3.88439e-05	16.8409
0.0069	2.14684e-11	234303281	433540	0.0462	2	rs838720	G	C	0.4045	4.54322	4.98181e-05	21.5991
0.0066	1.01111e-21	27730940	433540	0.0632	2	rs1260326	C	T	0.4562	4.34569	0.00010494	45.5003
0.0116	2.54976e-17	630662	433540	0.0982	2	rs6731688	C	A	0.908	7.63788	2.76173e-05	11.9735
0.0087	1.01298e-11	170643788	433540	-0.0592	3	rs201018682	C	T	0.1838	5.72841	3.20441e-05	13.8928
0.007	1.508e-31	63891105	433540	-0.0818	3	rs9870576	C	T	0.3521	4.60906	0.000143709	62.3125
0.0072	1.34307e-11	123193270	433540	-0.0487	3	rs73856630	C	T	0.3338	4.74075	4.69337e-05	20.3485
0.0073	1.40602e-09	152382352	433540	-0.0442	3	rs1850421	C	A	0.7223	4.80659	3.39229e-05	14.7074
0.0067	3.11602e-09	186665645	433540	0.0397	3	rs3887925	T	C	0.4542	4.41153	4.01525e-05	17.4083
0.0088	2.69401e-37	23258614	433540	-0.1123	3	rs11926494	A	G	0.18	5.79425	0.000110887	48.0791
0.007	3.34503e-25	23560197	433540	0.0726	3	rs58718028	T	C	0.3409	4.60906	0.000111495	48.3428
0.007	3.73422e-11	114960798	433540	0.0463	3	rs1459513	C	A	0.6093	4.60906	4.80442e-05	20.83
0.0073	1.90678e-66	185495320	433540	0.1257	3	rs13092876	A	G	0.3122	4.80659	0.000293711	127.372
0.0076	1.546e-09	195830310	433540	0.0459	3	rs9866168	T	A	0.6394	5.00413	3.87969e-05	16.8206
0.0074	9.01156e-42	1254535	433540	-0.1002	4	rs7656416	T	C	0.3167	4.87244	0.000183034	79.3668
0.0074	7.40116e-20	1413421	433540	-0.0675	4	rs62286764	A	T	0.6477	4.87244	8.75853e-05	37.9749
0.0085	2.92281e-16	1784211	433540	-0.0695	4	rs35503308	G	C	0.7264	5.59672	6.12949e-05	26.5753
0.0083	4.64301e-16	71844118	433540	0.0674	4	rs28599782	A	G	0.209	5.46503	5.02906e-05	21.804
0.0067	1.42594e-27	153520279	433540	-0.0729	4	rs10011838	A	G	0.507	4.41153	0.000136509	59.1899
0.0073	3.843e-10	45186139	433540	0.0457	4	rs10938398	A	G	0.2921	4.80659	3.73844e-05	16.2082
0.0066	3.55631e-29	55810305	433540	0.074	5	rs256904	T	A	0.4923	4.34569	0.000144948	62.8497
0.0067	3.11602e-09	95843763	433540	0.0397	5	rs261982	T	C	0.414	4.41153	3.92944e-05	17.0363
0.0072	2.02395e-13	55818401	433540	0.0529	5	rs76878791	G	A	0.3219	4.74075	5.43578e-05	23.5675
0.0069	2.216e-08	133864599	433540	0.0386	5	rs329122	A	G	0.3865	4.54322	3.42327e-05	14.8417
0.0068	1.51008e-12	176513896	433540	0.0481	5	rs3135911	A	C	0.4324	4.47738	5.66502e-05	24.5614
0.0068	2.58702e-09	14768092	433540	-0.0405	5	rs6885132	G	C	0.444	4.47738	4.03972e-05	17.5144
0.0067	1.83502e-08	74574984	433540	-0.0377	5	rs2126736	G	A	0.5721	4.41153	3.57559e-05	15.5021
0.0067	1.06292e-13	137293227	433540	-0.0498	6	rs2327777	C	T	0.5492	4.41153	6.30993e-05	27.3577
0.0069	2.34909e-18	20510461	433540	0.0603	6	rs9368194	C	G	0.5343	4.54322	8.76655e-05	38.0097
0.007	1.15213e-43	20857925	433540	0.097	6	rs16884229	C	T	0.3345	4.60906	0.000197193	85.5077
0.0085	1.98793e-12	31143241	433540	-0.0598	6	rs9461650	A	G	0.208	5.59672	3.76144e-05	16.3079
0.0093	1.23595e-16	31204694	433540	-0.077	6	rs3869115	G	C	0.1681	6.12347	4.42237e-05	19.1735
0.0075	3.78504e-09	50787459	433540	0.0442	6	rs62405419	T	G	0.2682	4.93828	3.14466e-05	13.6337
0.0083	6.35199e-09	143056556	433540	-0.0482	6	rs9390022	C	T	0.2003	5.46503	2.49199e-05	10.804
0.0067	4.9545e-183	20683164	433540	0.1933	6	rs9350271	A	G	0.4225	4.41153	0.000936901	406.563
0.0075	4.58596e-08	7172221	433540	-0.041	6	rs55734389	G	C	0.3017	4.93828	2.90445e-05	12.5922
0.0094	2.2009e-14	7231843	433540	-0.0718	6	rs9379084	A	G	0.2014	6.18931	4.32895e-05	18.7685
0.0077	1.7869e-22	39046644	433540	-0.0751	6	rs742762	C	A	0.2882	5.06997	9.00225e-05	39.0317
0.0112	6.45803e-16	34236973	433540	-0.0905	6	rs2780215	G	A	0.1082	7.3745	2.90641e-05	12.6008
0.0083	7.57356e-13	117996631	433540	-0.0595	6	rs80196932	C	T	0.2141	5.46503	3.98899e-05	17.2945
0.0067	2.55976e-12	126964510	433540	0.0469	6	rs4273712	G	A	0.4688	4.41153	5.62915e-05	24.4059
0.0068	4.41998e-09	131954879	433540	-0.0399	6	rs1206684	A	G	0.4799	4.47738	3.9643e-05	17.1874
0.0072	1.75186e-19	15063923	433540	-0.065	7	rs10950550	G	T	0.3168	4.74075	8.13759e-05	35.2824
0.0081	3.05211e-12	28219310	433540	-0.0565	7	rs3735567	A	G	0.2224	5.33334	3.88167e-05	16.8292
0.0071	8.38301e-09	93107093	433540	-0.0409	7	rs2074120	C	A	0.677	4.67491	3.34751e-05	14.5132
0.0099	3.21514e-11	102336979	433540	-0.0657	7	rs75990271	C	T	0.1848	6.51853	3.06075e-05	13.2699
0.0077	3.61826e-19	127229347	433540	0.0689	7	rs3735641	G	A	0.7395	5.06997	7.11547e-05	30.8505
0.0067	1.66917e-12	157024510	433540	0.0473	7	rs1182444	G	A	0.4947	4.41153	5.74731e-05	24.9182
0.0067	8.22811e-22	14898282	433540	0.0643	7	rs17168486	T	C	0.4181	4.41153	0.000103372	44.8202
0.0085	2.75994e-11	28259233	433540	0.0566	7	rs1513275	C	T	0.7836	5.59672	3.46855e-05	15.038
0.008	1.52405e-15	89752238	433540	0.0638	7	rs39233	C	G	0.2231	5.2675	5.08542e-05	22.0484
0.0109	1.57906e-55	127846470	433540	0.1711	7	rs35589574	T	C	0.1121	7.17697	0.00011314	49.0562
0.0071	8.41783e-11	44174857	433540	0.0461	7	rs2908279	G	T	0.627	4.67491	4.54844e-05	19.7201
0.0068	2.25476e-15	13886654	433540	0.0539	7	rs7787720	T	C	0.4209	4.47738	7.06469e-05	30.6303
0.007	6.95825e-22	69696905	433540	0.0673	7	rs12698877	G	A	0.3362	4.60906	9.51634e-05	41.2609
0.0078	3.05098e-08	73503743	433540	0.0432	8	rs349359	C	A	0.2424	5.13581	2.59867e-05	11.2665
0.0071	3.925e-09	126474405	433540	-0.0418	8	rs2980883	G	T	0.6312	4.67491	3.72216e-05	16.1376
0.0072	6.41505e-09	95960886	433540	-0.0418	8	rs896852	T	G	0.7002	4.74075	3.26394e-05	14.1509
0.0071	7.51104e-10	36849946	433540	0.0437	8	rs4286946	G	C	0.3521	4.67491	3.98677e-05	17.2848
0.007	1.41599e-08	118049260	433540	0.0397	8	rs11426513	AT	A	0.5033	4.60906	3.70943e-05	16.0824
0.0067	1.68112e-11	37391203	433540	-0.0451	8	rs4739515	C	G	0.4617	4.41153	5.19504e-05	22.5236
0.0067	5.24928e-27	41506152	433540	0.0721	8	rs4736999	G	C	0.4525	4.41153	0.00013235	57.3864
0.0067	3.72477e-67	118184783	433540	-0.116	8	rs13266634	T	C	0.4143	4.41153	0.00033555	145.523
0.0067	4.4157e-164	22132878	433540	-0.1829	9	rs10965248	C	T	0.437	4.41153	0.000845802	366.998
0.0123	4.51856e-26	139246588	433540	0.1299	9	rs376993806	G	A	0.8821	8.09878	5.35107e-05	23.2002
0.0067	2.18102e-08	1032567	433540	0.0375	9	rs1016565	A	G	0.4209	4.41153	3.52246e-05	15.2717
0.0067	4.46272e-27	4290085	433540	0.0722	9	rs4237150	C	G	0.4262	4.41153	0.000131009	56.8046
0.0068	1.43087e-28	84308948	433540	-0.0754	9	rs2796441	A	G	0.6103	4.47738	0.000134896	58.4905
0.0068	1.262e-08	136155444	433540	0.0387	9	rs633862	T	C	0.5422	4.47738	3.70886e-05	16.0799
0.0088	5.39759e-24	94276526	433540	0.0889	10	rs7895832	T	A	0.177	5.79425	6.85823e-05	29.7351
0.0082	5.21675e-13	64901223	433540	-0.0592	10	rs16918226	T	A	0.2059	5.39919	3.93141e-05	17.0448
0.0067	5.36661e-12	77314617	433540	-0.0462	10	rs7900112	A	T	0.5141	4.41153	5.47936e-05	23.7564
0.0067	2.59699e-09	112801213	433540	0.0399	10	rs7090695	C	G	0.5569	4.41153	4.03716e-05	17.5033
0.0081	1.014e-08	12104286	433540	-0.0464	10	rs76203868	G	C	0.2572	5.33334	2.89208e-05	12.5386
0.0085	1.52405e-23	12324273	433540	0.085	10	rs10795946	G	C	0.2264	5.59672	8.07967e-05	35.0313
0.007	1.81702e-08	12569272	433540	0.0394	10	rs7084330	G	C	0.3365	4.60906	3.26305e-05	14.147
0.0077	1.26503e-71	94435673	433540	-0.1378	10	rs35906730	A	G	0.7355	5.06997	0.000287426	124.646
0.0166	8.18276e-62	114754088	433540	0.2754	10	rs7901695	C	T	0.0382	10.9301	4.6651e-05	20.2259
0.0071	5.27959e-17	122929493	433540	0.0595	10	rs10886863	C	T	0.6641	4.67491	7.22706e-05	31.3343
0.0069	9.77012e-62	12309139	433540	0.1144	10	rs11257657	G	C	0.4832	4.54322	0.000316668	137.331
0.0068	6.54636e-19	80943841	433540	-0.0604	10	rs703980	A	G	0.4334	4.47738	8.93763e-05	38.7515
0.0074	1e-200	2858546	433540	-0.2476	11	rs2237897	T	C	0.3679	4.87244	0.00120103	521.319
0.0097	2.06919e-24	2827486	433540	0.0989	11	rs3852529	T	C	0.164	6.38684	6.57507e-05	28.5073
0.0069	1.70294e-26	17415190	433540	-0.0735	11	rs4148646	G	C	0.6154	4.54322	0.000123892	53.7186
0.0066	1.617e-10	27724745	433540	0.0422	11	rs988748	G	C	0.5648	4.34569	4.63577e-05	20.0987
0.0081	4.93174e-24	2892955	433540	0.0819	11	rs2289488	C	G	0.3147	5.33334	0.000101713	44.1009
0.0068	4.48497e-08	92708710	433540	0.0372	11	rs10830963	G	C	0.421	4.47738	3.36534e-05	14.5905
0.0085	2.46099e-10	4376091	433540	0.0538	12	rs12818766	A	G	0.2787	5.59672	3.71518e-05	16.1073
0.0096	1.04112e-12	4381981	433540	-0.0684	12	rs7304270	T	C	0.2386	6.321	4.25455e-05	18.4459
0.007	7.76247e-12	108629780	433540	-0.0479	12	rs1426371	A	G	0.5089	4.60906	5.39856e-05	23.4061
0.0077	4.06912e-19	31456888	433540	0.0688	12	rs4930974	T	C	0.2693	5.06997	7.24722e-05	31.4217
0.0071	6.57961e-21	27963402	433540	-0.0666	12	rs3751236	A	G	0.3283	4.67491	8.95115e-05	38.8101
0.0069	5.67401e-09	97850215	433540	-0.0402	12	rs10860209	A	C	0.411	4.54322	3.79063e-05	16.4345
0.0087	4.85959e-16	121432299	433540	0.0706	12	rs55783344	T	C	0.1838	5.72841	4.55737e-05	19.7588
0.0071	4.95222e-16	66232810	433540	0.0576	12	rs2583934	T	G	0.3396	4.67491	6.80932e-05	29.523
0.0068	4.9136e-11	71449521	433540	0.0447	12	rs7313668	T	G	0.3742	4.47738	4.66807e-05	20.2388
0.0077	1.53603e-15	118400856	433540	0.0614	12	rs111246699	A	G	0.2572	5.06997	5.60401e-05	24.2969
0.007	3.33304e-09	22589883	433540	-0.0414	13	rs9316706	G	A	0.6495	4.60906	3.67344e-05	15.9263
0.0084	2.22101e-10	51088809	433540	-0.0533	13	rs123378	A	G	0.8049	5.53088	2.91673e-05	12.6455
0.0076	1.31492e-31	80705730	433540	-0.0889	13	rs17072370	A	T	0.2787	5.00413	0.000126891	55.019
0.009	7.23602e-18	91948047	433540	-0.0775	13	rs9523295	A	G	0.1676	5.92594	4.77227e-05	20.6906
0.0066	1.456e-08	33575692	433540	-0.0374	13	rs391933	A	G	0.545	4.34569	3.67336e-05	15.926
0.0067	1.692e-21	26781528	433540	-0.0638	13	rs10507349	A	G	0.434	4.41153	0.000102754	44.5523
0.0084	1.91999e-08	101250258	433540	0.0472	14	rs77789961	T	C	0.2517	5.53088	2.74338e-05	11.8939
0.009	7.45933e-11	101255172	433540	-0.0586	14	rs73347525	G	A	0.2444	5.92594	3.61164e-05	15.6584
0.0071	1.49599e-08	103237952	433540	0.0402	14	rs55700915	A	G	0.4344	4.67491	3.63359e-05	15.7535
0.0075	1.017e-09	24878370	433540	-0.0458	14	rs12437434	T	C	0.2873	4.93828	3.52251e-05	15.2719
0.0066	1.97301e-09	38809661	433540	-0.0396	14	rs61975988	G	A	0.5431	4.34569	4.12102e-05	17.8669
0.0073	8.40621e-11	77382503	433540	0.0474	14	rs58524310	G	A	0.3268	4.80659	4.27896e-05	18.5517
0.0067	1.06096e-22	91522253	433540	0.0657	15	rs8026714	A	G	0.486	4.41153	0.000110811	48.0459
0.0083	1.741e-20	40615872	433540	0.077	15	rs12907887	C	G	0.229	5.46503	7.00997e-05	30.393
0.0067	1.62218e-26	77776498	433540	0.0714	15	rs952471	G	C	0.3949	4.41153	0.000125188	54.2805
0.0071	6.28594e-10	91458552	433540	-0.0439	15	rs1266488	C	T	0.4125	4.67491	4.2741e-05	18.5307
0.0067	7.29625e-33	62394264	433540	-0.08	15	rs8037894	C	G	0.4144	4.41153	0.000159607	69.2068
0.0079	2.133e-09	75595357	433540	0.0473	15	rs35917376	A	T	0.6207	5.20166	3.89344e-05	16.8802
0.01	3.39e-08	28546173	433540	-0.0552	15	rs76704029	C	T	0.2678	6.58438	2.75625e-05	11.9497
0.0068	2.05589e-14	38828140	433540	0.052	15	rs8043085	T	G	0.4493	4.47738	6.67484e-05	28.9399
0.0078	9.4254e-14	62133674	433540	-0.0581	15	rs9788635	T	C	0.2437	5.13581	4.71752e-05	20.4532
0.0084	8.38108e-13	90428894	433540	-0.0601	15	rs10852123	C	A	0.799	5.53088	3.79257e-05	16.4429
0.0071	2.78702e-09	3647098	433540	0.0422	16	rs2240885	A	G	0.4027	4.67491	3.91997e-05	16.9952
0.0123	4.85065e-17	20323168	433540	0.1032	16	rs117267808	A	G	0.0782	8.09878	2.34096e-05	10.1492
0.0089	1.54989e-48	53800954	433540	0.1303	16	rs1421085	C	T	0.1668	5.86009	0.000137422	59.5857
0.0075	3.4033e-12	73100308	433540	-0.0522	16	rs6416749	T	C	0.6254	4.93828	5.23534e-05	22.6984
0.0079	1.31099e-13	36062935	433540	0.0585	17	rs3094508	C	T	0.2441	5.20166	4.66757e-05	20.2366
0.0115	8.98669e-24	6953781	433540	0.1156	17	rs186568031	T	C	0.0942	7.57203	3.97744e-05	17.2444
0.0073	1.59698e-60	36101156	433540	-0.1198	17	rs7501939	C	T	0.7023	4.80659	0.000259759	112.645
0.0072	2.14902e-09	29647358	433540	-0.0431	17	rs3837848	AT	A	0.3491	4.74075	3.75625e-05	16.2854
0.007	2.14398e-08	6964583	433540	0.0392	17	rs7210161	C	G	0.502	4.60906	3.61668e-05	15.6802
0.0076	8.70102e-10	7076836	433540	0.0466	18	rs9948462	T	C	0.7048	5.00413	3.60851e-05	15.6448
0.0078	4.8095e-27	57852587	433540	0.084	18	rs476828	C	T	0.243	5.13581	9.84175e-05	42.6719
0.0076	1.97301e-09	46239123	433540	0.0456	19	rs12610052	C	T	0.3068	5.00413	3.53197e-05	15.313
0.0079	4.02161e-32	46157916	433540	-0.0932	19	rs7507912	A	G	0.2633	5.20166	0.000124543	54.0009
0.0071	9.79693e-10	7986638	433540	0.0434	19	rs475002	G	C	0.5184	4.67491	4.30343e-05	18.6578
0.0068	2.28876e-16	33887405	433540	-0.0558	19	rs7250869	C	T	0.4663	4.47738	7.73061e-05	33.5177
0.0071	1.65798e-09	22430241	433540	-0.0428	20	rs73085586	A	G	0.3563	4.67491	3.84478e-05	16.6692
0.007	4.32096e-09	48837478	433540	-0.0411	20	rs6012878	A	G	0.4428	4.60906	3.9238e-05	17.0118
0.0069	2.25009e-21	42994812	433540	0.0655	20	rs12625671	C	T	0.442	4.54322	0.000102528	44.4543
0.0072	1.393e-10	42814688	433540	-0.0462	20	rs2092518	T	G	0.3388	4.74075	4.25497e-05	18.4477
0.0077	1.79308e-17	50356302	433540	-0.0655	22	rs28691713	T	C	0.4448	5.06997	8.24359e-05	35.742

## Sheet: Prostate cancer
Information related to SNPs used as instrumental variables for prostate cancer
se.exposure	pval.exposure	pos.exposure	samplesize.exposure	beta.exposure	chr.exposure	SNP	effect_allele.exposure	other_allele.exposure	eaf.exposure	SD	Rsquare	Fvalue
0.0067	1.68112e-11	214158986	433540	0.0451	1	rs340875	C	G	0.537	4.41153	5.19708e-05	22.5325
0.0079	5.04429e-11	229642499	433540	-0.0519	1	rs238763	A	T	0.3217	5.20166	4.34464e-05	18.8365
0.0081	2.21106e-11	46249293	433540	-0.0542	1	rs59317019	CT	C	0.2932	5.33334	4.28045e-05	18.5582
0.0116	7.49376e-15	51191935	433540	-0.0902	1	rs11205766	A	T	0.0969	7.63788	2.44094e-05	10.5827
0.008	7.38584e-12	177878933	433540	0.0548	1	rs532504	A	G	0.2133	5.2675	3.6323e-05	15.748
0.007	4.29596e-10	20688352	433540	-0.0437	1	rs60573766	T	C	0.3653	4.60906	4.16856e-05	18.073
0.0092	5.58856e-11	39944249	433540	0.0603	1	rs61779313	C	T	0.1506	6.05763	2.53511e-05	10.9909
0.0087	5.40406e-10	64107893	433540	-0.054	1	rs2269245	A	G	0.1847	5.72841	2.6763e-05	11.6031
0.0071	1.83105e-14	45192080	433540	0.0544	2	rs12712928	C	G	0.4022	4.67491	6.51148e-05	28.2316
0.0074	1.54917e-15	60586707	433540	0.059	2	rs243018	G	C	0.6656	4.87244	6.52711e-05	28.2994
0.0072	1.525e-09	149568396	433540	-0.0435	2	rs4499362	T	C	0.361	4.74075	3.88439e-05	16.8409
0.0069	2.14684e-11	234303281	433540	0.0462	2	rs838720	G	C	0.4045	4.54322	4.98181e-05	21.5991
0.0066	1.01111e-21	27730940	433540	0.0632	2	rs1260326	C	T	0.4562	4.34569	0.00010494	45.5003
0.0116	2.54976e-17	630662	433540	0.0982	2	rs6731688	C	A	0.908	7.63788	2.76173e-05	11.9735
0.0087	1.01298e-11	170643788	433540	-0.0592	3	rs201018682	C	T	0.1838	5.72841	3.20441e-05	13.8928
0.007	1.508e-31	63891105	433540	-0.0818	3	rs9870576	C	T	0.3521	4.60906	0.000143709	62.3125
0.0072	1.34307e-11	123193270	433540	-0.0487	3	rs73856630	C	T	0.3338	4.74075	4.69337e-05	20.3485
0.0073	1.40602e-09	152382352	433540	-0.0442	3	rs1850421	C	A	0.7223	4.80659	3.39229e-05	14.7074
0.0067	3.11602e-09	186665645	433540	0.0397	3	rs3887925	T	C	0.4542	4.41153	4.01525e-05	17.4083
0.0088	2.69401e-37	23258614	433540	-0.1123	3	rs11926494	A	G	0.18	5.79425	0.000110887	48.0791
0.007	3.34503e-25	23560197	433540	0.0726	3	rs58718028	T	C	0.3409	4.60906	0.000111495	48.3428
0.007	3.73422e-11	114960798	433540	0.0463	3	rs1459513	C	A	0.6093	4.60906	4.80442e-05	20.83
0.0073	1.90678e-66	185495320	433540	0.1257	3	rs13092876	A	G	0.3122	4.80659	0.000293711	127.372
0.0076	1.546e-09	195830310	433540	0.0459	3	rs9866168	T	A	0.6394	5.00413	3.87969e-05	16.8206
0.0074	9.01156e-42	1254535	433540	-0.1002	4	rs7656416	T	C	0.3167	4.87244	0.000183034	79.3668
0.0074	7.40116e-20	1413421	433540	-0.0675	4	rs62286764	A	T	0.6477	4.87244	8.75853e-05	37.9749
0.0085	2.92281e-16	1784211	433540	-0.0695	4	rs35503308	G	C	0.7264	5.59672	6.12949e-05	26.5753
0.0083	4.64301e-16	71844118	433540	0.0674	4	rs28599782	A	G	0.209	5.46503	5.02906e-05	21.804
0.0067	1.42594e-27	153520279	433540	-0.0729	4	rs10011838	A	G	0.507	4.41153	0.000136509	59.1899
0.0073	3.843e-10	45186139	433540	0.0457	4	rs10938398	A	G	0.2921	4.80659	3.73844e-05	16.2082
0.0066	3.55631e-29	55810305	433540	0.074	5	rs256904	T	A	0.4923	4.34569	0.000144948	62.8497
0.0067	3.11602e-09	95843763	433540	0.0397	5	rs261982	T	C	0.414	4.41153	3.92944e-05	17.0363
0.0072	2.02395e-13	55818401	433540	0.0529	5	rs76878791	G	A	0.3219	4.74075	5.43578e-05	23.5675
0.0069	2.216e-08	133864599	433540	0.0386	5	rs329122	A	G	0.3865	4.54322	3.42327e-05	14.8417
0.0068	1.51008e-12	176513896	433540	0.0481	5	rs3135911	A	C	0.4324	4.47738	5.66502e-05	24.5614
0.0068	2.58702e-09	14768092	433540	-0.0405	5	rs6885132	G	C	0.444	4.47738	4.03972e-05	17.5144
0.0067	1.83502e-08	74574984	433540	-0.0377	5	rs2126736	G	A	0.5721	4.41153	3.57559e-05	15.5021
0.0067	1.06292e-13	137293227	433540	-0.0498	6	rs2327777	C	T	0.5492	4.41153	6.30993e-05	27.3577
0.0069	2.34909e-18	20510461	433540	0.0603	6	rs9368194	C	G	0.5343	4.54322	8.76655e-05	38.0097
0.007	1.15213e-43	20857925	433540	0.097	6	rs16884229	C	T	0.3345	4.60906	0.000197193	85.5077
0.0085	1.98793e-12	31143241	433540	-0.0598	6	rs9461650	A	G	0.208	5.59672	3.76144e-05	16.3079
0.0093	1.23595e-16	31204694	433540	-0.077	6	rs3869115	G	C	0.1681	6.12347	4.42237e-05	19.1735
0.0075	3.78504e-09	50787459	433540	0.0442	6	rs62405419	T	G	0.2682	4.93828	3.14466e-05	13.6337
0.0083	6.35199e-09	143056556	433540	-0.0482	6	rs9390022	C	T	0.2003	5.46503	2.49199e-05	10.804
0.0067	4.9545e-183	20683164	433540	0.1933	6	rs9350271	A	G	0.4225	4.41153	0.000936901	406.563
0.0075	4.58596e-08	7172221	433540	-0.041	6	rs55734389	G	C	0.3017	4.93828	2.90445e-05	12.5922
0.0094	2.2009e-14	7231843	433540	-0.0718	6	rs9379084	A	G	0.2014	6.18931	4.32895e-05	18.7685
0.0077	1.7869e-22	39046644	433540	-0.0751	6	rs742762	C	A	0.2882	5.06997	9.00225e-05	39.0317
0.0112	6.45803e-16	34236973	433540	-0.0905	6	rs2780215	G	A	0.1082	7.3745	2.90641e-05	12.6008
0.0083	7.57356e-13	117996631	433540	-0.0595	6	rs80196932	C	T	0.2141	5.46503	3.98899e-05	17.2945
0.0067	2.55976e-12	126964510	433540	0.0469	6	rs4273712	G	A	0.4688	4.41153	5.62915e-05	24.4059
0.0068	4.41998e-09	131954879	433540	-0.0399	6	rs1206684	A	G	0.4799	4.47738	3.9643e-05	17.1874
0.0072	1.75186e-19	15063923	433540	-0.065	7	rs10950550	G	T	0.3168	4.74075	8.13759e-05	35.2824
0.0081	3.05211e-12	28219310	433540	-0.0565	7	rs3735567	A	G	0.2224	5.33334	3.88167e-05	16.8292
0.0071	8.38301e-09	93107093	433540	-0.0409	7	rs2074120	C	A	0.677	4.67491	3.34751e-05	14.5132
0.0099	3.21514e-11	102336979	433540	-0.0657	7	rs75990271	C	T	0.1848	6.51853	3.06075e-05	13.2699
0.0077	3.61826e-19	127229347	433540	0.0689	7	rs3735641	G	A	0.7395	5.06997	7.11547e-05	30.8505
0.0067	1.66917e-12	157024510	433540	0.0473	7	rs1182444	G	A	0.4947	4.41153	5.74731e-05	24.9182
0.0067	8.22811e-22	14898282	433540	0.0643	7	rs17168486	T	C	0.4181	4.41153	0.000103372	44.8202
0.0085	2.75994e-11	28259233	433540	0.0566	7	rs1513275	C	T	0.7836	5.59672	3.46855e-05	15.038
0.008	1.52405e-15	89752238	433540	0.0638	7	rs39233	C	G	0.2231	5.2675	5.08542e-05	22.0484
0.0109	1.57906e-55	127846470	433540	0.1711	7	rs35589574	T	C	0.1121	7.17697	0.00011314	49.0562
0.0071	8.41783e-11	44174857	433540	0.0461	7	rs2908279	G	T	0.627	4.67491	4.54844e-05	19.7201
0.0068	2.25476e-15	13886654	433540	0.0539	7	rs7787720	T	C	0.4209	4.47738	7.06469e-05	30.6303
0.007	6.95825e-22	69696905	433540	0.0673	7	rs12698877	G	A	0.3362	4.60906	9.51634e-05	41.2609
0.0078	3.05098e-08	73503743	433540	0.0432	8	rs349359	C	A	0.2424	5.13581	2.59867e-05	11.2665
0.0071	3.925e-09	126474405	433540	-0.0418	8	rs2980883	G	T	0.6312	4.67491	3.72216e-05	16.1376
0.0072	6.41505e-09	95960886	433540	-0.0418	8	rs896852	T	G	0.7002	4.74075	3.26394e-05	14.1509
0.0071	7.51104e-10	36849946	433540	0.0437	8	rs4286946	G	C	0.3521	4.67491	3.98677e-05	17.2848
0.007	1.41599e-08	118049260	433540	0.0397	8	rs11426513	AT	A	0.5033	4.60906	3.70943e-05	16.0824
0.0067	1.68112e-11	37391203	433540	-0.0451	8	rs4739515	C	G	0.4617	4.41153	5.19504e-05	22.5236
0.0067	5.24928e-27	41506152	433540	0.0721	8	rs4736999	G	C	0.4525	4.41153	0.00013235	57.3864
0.0067	3.72477e-67	118184783	433540	-0.116	8	rs13266634	T	C	0.4143	4.41153	0.00033555	145.523
0.0067	4.4157e-164	22132878	433540	-0.1829	9	rs10965248	C	T	0.437	4.41153	0.000845802	366.998
0.0123	4.51856e-26	139246588	433540	0.1299	9	rs376993806	G	A	0.8821	8.09878	5.35107e-05	23.2002
0.0067	2.18102e-08	1032567	433540	0.0375	9	rs1016565	A	G	0.4209	4.41153	3.52246e-05	15.2717
0.0067	4.46272e-27	4290085	433540	0.0722	9	rs4237150	C	G	0.4262	4.41153	0.000131009	56.8046
0.0068	1.43087e-28	84308948	433540	-0.0754	9	rs2796441	A	G	0.6103	4.47738	0.000134896	58.4905
0.0068	1.262e-08	136155444	433540	0.0387	9	rs633862	T	C	0.5422	4.47738	3.70886e-05	16.0799
0.0088	5.39759e-24	94276526	433540	0.0889	10	rs7895832	T	A	0.177	5.79425	6.85823e-05	29.7351
0.0082	5.21675e-13	64901223	433540	-0.0592	10	rs16918226	T	A	0.2059	5.39919	3.93141e-05	17.0448
0.0067	5.36661e-12	77314617	433540	-0.0462	10	rs7900112	A	T	0.5141	4.41153	5.47936e-05	23.7564
0.0067	2.59699e-09	112801213	433540	0.0399	10	rs7090695	C	G	0.5569	4.41153	4.03716e-05	17.5033
0.0081	1.014e-08	12104286	433540	-0.0464	10	rs76203868	G	C	0.2572	5.33334	2.89208e-05	12.5386
0.0085	1.52405e-23	12324273	433540	0.085	10	rs10795946	G	C	0.2264	5.59672	8.07967e-05	35.0313
0.007	1.81702e-08	12569272	433540	0.0394	10	rs7084330	G	C	0.3365	4.60906	3.26305e-05	14.147
0.0077	1.26503e-71	94435673	433540	-0.1378	10	rs35906730	A	G	0.7355	5.06997	0.000287426	124.646
0.0166	8.18276e-62	114754088	433540	0.2754	10	rs7901695	C	T	0.0382	10.9301	4.6651e-05	20.2259
0.0071	5.27959e-17	122929493	433540	0.0595	10	rs10886863	C	T	0.6641	4.67491	7.22706e-05	31.3343
0.0069	9.77012e-62	12309139	433540	0.1144	10	rs11257657	G	C	0.4832	4.54322	0.000316668	137.331
0.0068	6.54636e-19	80943841	433540	-0.0604	10	rs703980	A	G	0.4334	4.47738	8.93763e-05	38.7515
0.0074	1e-200	2858546	433540	-0.2476	11	rs2237897	T	C	0.3679	4.87244	0.00120103	521.319
0.0097	2.06919e-24	2827486	433540	0.0989	11	rs3852529	T	C	0.164	6.38684	6.57507e-05	28.5073
0.0069	1.70294e-26	17415190	433540	-0.0735	11	rs4148646	G	C	0.6154	4.54322	0.000123892	53.7186
0.0066	1.617e-10	27724745	433540	0.0422	11	rs988748	G	C	0.5648	4.34569	4.63577e-05	20.0987
0.0081	4.93174e-24	2892955	433540	0.0819	11	rs2289488	C	G	0.3147	5.33334	0.000101713	44.1009
0.0068	4.48497e-08	92708710	433540	0.0372	11	rs10830963	G	C	0.421	4.47738	3.36534e-05	14.5905
0.0085	2.46099e-10	4376091	433540	0.0538	12	rs12818766	A	G	0.2787	5.59672	3.71518e-05	16.1073
0.0096	1.04112e-12	4381981	433540	-0.0684	12	rs7304270	T	C	0.2386	6.321	4.25455e-05	18.4459
0.007	7.76247e-12	108629780	433540	-0.0479	12	rs1426371	A	G	0.5089	4.60906	5.39856e-05	23.4061
0.0077	4.06912e-19	31456888	433540	0.0688	12	rs4930974	T	C	0.2693	5.06997	7.24722e-05	31.4217
0.0071	6.57961e-21	27963402	433540	-0.0666	12	rs3751236	A	G	0.3283	4.67491	8.95115e-05	38.8101
0.0069	5.67401e-09	97850215	433540	-0.0402	12	rs10860209	A	C	0.411	4.54322	3.79063e-05	16.4345
0.0087	4.85959e-16	121432299	433540	0.0706	12	rs55783344	T	C	0.1838	5.72841	4.55737e-05	19.7588
0.0071	4.95222e-16	66232810	433540	0.0576	12	rs2583934	T	G	0.3396	4.67491	6.80932e-05	29.523
0.0068	4.9136e-11	71449521	433540	0.0447	12	rs7313668	T	G	0.3742	4.47738	4.66807e-05	20.2388
0.0077	1.53603e-15	118400856	433540	0.0614	12	rs111246699	A	G	0.2572	5.06997	5.60401e-05	24.2969
0.007	3.33304e-09	22589883	433540	-0.0414	13	rs9316706	G	A	0.6495	4.60906	3.67344e-05	15.9263
0.0084	2.22101e-10	51088809	433540	-0.0533	13	rs123378	A	G	0.8049	5.53088	2.91673e-05	12.6455
0.0076	1.31492e-31	80705730	433540	-0.0889	13	rs17072370	A	T	0.2787	5.00413	0.000126891	55.019
0.009	7.23602e-18	91948047	433540	-0.0775	13	rs9523295	A	G	0.1676	5.92594	4.77227e-05	20.6906
0.0066	1.456e-08	33575692	433540	-0.0374	13	rs391933	A	G	0.545	4.34569	3.67336e-05	15.926
0.0067	1.692e-21	26781528	433540	-0.0638	13	rs10507349	A	G	0.434	4.41153	0.000102754	44.5523
0.0084	1.91999e-08	101250258	433540	0.0472	14	rs77789961	T	C	0.2517	5.53088	2.74338e-05	11.8939
0.009	7.45933e-11	101255172	433540	-0.0586	14	rs73347525	G	A	0.2444	5.92594	3.61164e-05	15.6584
0.0071	1.49599e-08	103237952	433540	0.0402	14	rs55700915	A	G	0.4344	4.67491	3.63359e-05	15.7535
0.0075	1.017e-09	24878370	433540	-0.0458	14	rs12437434	T	C	0.2873	4.93828	3.52251e-05	15.2719
0.0066	1.97301e-09	38809661	433540	-0.0396	14	rs61975988	G	A	0.5431	4.34569	4.12102e-05	17.8669
0.0073	8.40621e-11	77382503	433540	0.0474	14	rs58524310	G	A	0.3268	4.80659	4.27896e-05	18.5517
0.0067	1.06096e-22	91522253	433540	0.0657	15	rs8026714	A	G	0.486	4.41153	0.000110811	48.0459
0.0083	1.741e-20	40615872	433540	0.077	15	rs12907887	C	G	0.229	5.46503	7.00997e-05	30.393
0.0067	1.62218e-26	77776498	433540	0.0714	15	rs952471	G	C	0.3949	4.41153	0.000125188	54.2805
0.0071	6.28594e-10	91458552	433540	-0.0439	15	rs1266488	C	T	0.4125	4.67491	4.2741e-05	18.5307
0.0067	7.29625e-33	62394264	433540	-0.08	15	rs8037894	C	G	0.4144	4.41153	0.000159607	69.2068
0.0079	2.133e-09	75595357	433540	0.0473	15	rs35917376	A	T	0.6207	5.20166	3.89344e-05	16.8802
0.01	3.39e-08	28546173	433540	-0.0552	15	rs76704029	C	T	0.2678	6.58438	2.75625e-05	11.9497
0.0068	2.05589e-14	38828140	433540	0.052	15	rs8043085	T	G	0.4493	4.47738	6.67484e-05	28.9399
0.0078	9.4254e-14	62133674	433540	-0.0581	15	rs9788635	T	C	0.2437	5.13581	4.71752e-05	20.4532
0.0084	8.38108e-13	90428894	433540	-0.0601	15	rs10852123	C	A	0.799	5.53088	3.79257e-05	16.4429
0.0071	2.78702e-09	3647098	433540	0.0422	16	rs2240885	A	G	0.4027	4.67491	3.91997e-05	16.9952
0.0123	4.85065e-17	20323168	433540	0.1032	16	rs117267808	A	G	0.0782	8.09878	2.34096e-05	10.1492
0.0089	1.54989e-48	53800954	433540	0.1303	16	rs1421085	C	T	0.1668	5.86009	0.000137422	59.5857
0.0075	3.4033e-12	73100308	433540	-0.0522	16	rs6416749	T	C	0.6254	4.93828	5.23534e-05	22.6984
0.0079	1.31099e-13	36062935	433540	0.0585	17	rs3094508	C	T	0.2441	5.20166	4.66757e-05	20.2366
0.0115	8.98669e-24	6953781	433540	0.1156	17	rs186568031	T	C	0.0942	7.57203	3.97744e-05	17.2444
0.0073	1.59698e-60	36101156	433540	-0.1198	17	rs7501939	C	T	0.7023	4.80659	0.000259759	112.645
0.0072	2.14902e-09	29647358	433540	-0.0431	17	rs3837848	AT	A	0.3491	4.74075	3.75625e-05	16.2854
0.007	2.14398e-08	6964583	433540	0.0392	17	rs7210161	C	G	0.502	4.60906	3.61668e-05	15.6802
0.0076	8.70102e-10	7076836	433540	0.0466	18	rs9948462	T	C	0.7048	5.00413	3.60851e-05	15.6448
0.0078	4.8095e-27	57852587	433540	0.084	18	rs476828	C	T	0.243	5.13581	9.84175e-05	42.6719
0.0076	1.97301e-09	46239123	433540	0.0456	19	rs12610052	C	T	0.3068	5.00413	3.53197e-05	15.313
0.0079	4.02161e-32	46157916	433540	-0.0932	19	rs7507912	A	G	0.2633	5.20166	0.000124543	54.0009
0.0071	9.79693e-10	7986638	433540	0.0434	19	rs475002	G	C	0.5184	4.67491	4.30343e-05	18.6578
0.0068	2.28876e-16	33887405	433540	-0.0558	19	rs7250869	C	T	0.4663	4.47738	7.73061e-05	33.5177
0.0071	1.65798e-09	22430241	433540	-0.0428	20	rs73085586	A	G	0.3563	4.67491	3.84478e-05	16.6692
0.007	4.32096e-09	48837478	433540	-0.0411	20	rs6012878	A	G	0.4428	4.60906	3.9238e-05	17.0118
0.0069	2.25009e-21	42994812	433540	0.0655	20	rs12625671	C	T	0.442	4.54322	0.000102528	44.4543
0.0072	1.393e-10	42814688	433540	-0.0462	20	rs2092518	T	G	0.3388	4.74075	4.25497e-05	18.4477
0.0077	1.79308e-17	50356302	433540	-0.0655	22	rs28691713	T	C	0.4448	5.06997	8.24359e-05	35.742

## Sheet: breast cancer
Information related to SNPs used as instrumental variables for breast cancer
se.exposure	pval.exposure	pos.exposure	samplesize.exposure	beta.exposure	chr.exposure	SNP	effect_allele.exposure	other_allele.exposure	eaf.exposure	SD	Rsquare	Fvalue
0.0067	1.68112e-11	214158986	433540	0.0451	1	rs340875	C	G	0.537	4.41153	5.19708e-05	22.5325
0.0079	5.04429e-11	229642499	433540	-0.0519	1	rs238763	A	T	0.3217	5.20166	4.34464e-05	18.8365
0.0081	2.21106e-11	46249293	433540	-0.0542	1	rs59317019	CT	C	0.2932	5.33334	4.28045e-05	18.5582
0.0116	7.49376e-15	51191935	433540	-0.0902	1	rs11205766	A	T	0.0969	7.63788	2.44094e-05	10.5827
0.008	7.38584e-12	177878933	433540	0.0548	1	rs532504	A	G	0.2133	5.2675	3.6323e-05	15.748
0.007	4.29596e-10	20688352	433540	-0.0437	1	rs60573766	T	C	0.3653	4.60906	4.16856e-05	18.073
0.0092	5.58856e-11	39944249	433540	0.0603	1	rs61779313	C	T	0.1506	6.05763	2.53511e-05	10.9909
0.0087	5.40406e-10	64107893	433540	-0.054	1	rs2269245	A	G	0.1847	5.72841	2.6763e-05	11.6031
0.0071	1.83105e-14	45192080	433540	0.0544	2	rs12712928	C	G	0.4022	4.67491	6.51148e-05	28.2316
0.0074	1.54917e-15	60586707	433540	0.059	2	rs243018	G	C	0.6656	4.87244	6.52711e-05	28.2994
0.0072	1.525e-09	149568396	433540	-0.0435	2	rs4499362	T	C	0.361	4.74075	3.88439e-05	16.8409
0.0069	2.14684e-11	234303281	433540	0.0462	2	rs838720	G	C	0.4045	4.54322	4.98181e-05	21.5991
0.0066	1.01111e-21	27730940	433540	0.0632	2	rs1260326	C	T	0.4562	4.34569	0.00010494	45.5003
0.0116	2.54976e-17	630662	433540	0.0982	2	rs6731688	C	A	0.908	7.63788	2.76173e-05	11.9735
0.0087	1.01298e-11	170643788	433540	-0.0592	3	rs201018682	C	T	0.1838	5.72841	3.20441e-05	13.8928
0.007	1.508e-31	63891105	433540	-0.0818	3	rs9870576	C	T	0.3521	4.60906	0.000143709	62.3125
0.0072	1.34307e-11	123193270	433540	-0.0487	3	rs73856630	C	T	0.3338	4.74075	4.69337e-05	20.3485
0.0073	1.40602e-09	152382352	433540	-0.0442	3	rs1850421	C	A	0.7223	4.80659	3.39229e-05	14.7074
0.0067	3.11602e-09	186665645	433540	0.0397	3	rs3887925	T	C	0.4542	4.41153	4.01525e-05	17.4083
0.0088	2.69401e-37	23258614	433540	-0.1123	3	rs11926494	A	G	0.18	5.79425	0.000110887	48.0791
0.007	3.34503e-25	23560197	433540	0.0726	3	rs58718028	T	C	0.3409	4.60906	0.000111495	48.3428
0.007	3.73422e-11	114960798	433540	0.0463	3	rs1459513	C	A	0.6093	4.60906	4.80442e-05	20.83
0.0073	1.90678e-66	185495320	433540	0.1257	3	rs13092876	A	G	0.3122	4.80659	0.000293711	127.372
0.0076	1.546e-09	195830310	433540	0.0459	3	rs9866168	T	A	0.6394	5.00413	3.87969e-05	16.8206
0.0074	9.01156e-42	1254535	433540	-0.1002	4	rs7656416	T	C	0.3167	4.87244	0.000183034	79.3668
0.0074	7.40116e-20	1413421	433540	-0.0675	4	rs62286764	A	T	0.6477	4.87244	8.75853e-05	37.9749
0.0085	2.92281e-16	1784211	433540	-0.0695	4	rs35503308	G	C	0.7264	5.59672	6.12949e-05	26.5753
0.0083	4.64301e-16	71844118	433540	0.0674	4	rs28599782	A	G	0.209	5.46503	5.02906e-05	21.804
0.0067	1.42594e-27	153520279	433540	-0.0729	4	rs10011838	A	G	0.507	4.41153	0.000136509	59.1899
0.0073	3.843e-10	45186139	433540	0.0457	4	rs10938398	A	G	0.2921	4.80659	3.73844e-05	16.2082
0.0066	3.55631e-29	55810305	433540	0.074	5	rs256904	T	A	0.4923	4.34569	0.000144948	62.8497
0.0067	3.11602e-09	95843763	433540	0.0397	5	rs261982	T	C	0.414	4.41153	3.92944e-05	17.0363
0.0072	2.02395e-13	55818401	433540	0.0529	5	rs76878791	G	A	0.3219	4.74075	5.43578e-05	23.5675
0.0069	2.216e-08	133864599	433540	0.0386	5	rs329122	A	G	0.3865	4.54322	3.42327e-05	14.8417
0.0068	1.51008e-12	176513896	433540	0.0481	5	rs3135911	A	C	0.4324	4.47738	5.66502e-05	24.5614
0.0068	2.58702e-09	14768092	433540	-0.0405	5	rs6885132	G	C	0.444	4.47738	4.03972e-05	17.5144
0.0067	1.83502e-08	74574984	433540	-0.0377	5	rs2126736	G	A	0.5721	4.41153	3.57559e-05	15.5021
0.0067	1.06292e-13	137293227	433540	-0.0498	6	rs2327777	C	T	0.5492	4.41153	6.30993e-05	27.3577
0.0069	2.34909e-18	20510461	433540	0.0603	6	rs9368194	C	G	0.5343	4.54322	8.76655e-05	38.0097
0.007	1.15213e-43	20857925	433540	0.097	6	rs16884229	C	T	0.3345	4.60906	0.000197193	85.5077
0.0085	1.98793e-12	31143241	433540	-0.0598	6	rs9461650	A	G	0.208	5.59672	3.76144e-05	16.3079
0.0093	1.23595e-16	31204694	433540	-0.077	6	rs3869115	G	C	0.1681	6.12347	4.42237e-05	19.1735
0.0075	3.78504e-09	50787459	433540	0.0442	6	rs62405419	T	G	0.2682	4.93828	3.14466e-05	13.6337
0.0083	6.35199e-09	143056556	433540	-0.0482	6	rs9390022	C	T	0.2003	5.46503	2.49199e-05	10.804
0.0067	4.9545e-183	20683164	433540	0.1933	6	rs9350271	A	G	0.4225	4.41153	0.000936901	406.563
0.0075	4.58596e-08	7172221	433540	-0.041	6	rs55734389	G	C	0.3017	4.93828	2.90445e-05	12.5922
0.0094	2.2009e-14	7231843	433540	-0.0718	6	rs9379084	A	G	0.2014	6.18931	4.32895e-05	18.7685
0.0077	1.7869e-22	39046644	433540	-0.0751	6	rs742762	C	A	0.2882	5.06997	9.00225e-05	39.0317
0.0112	6.45803e-16	34236973	433540	-0.0905	6	rs2780215	G	A	0.1082	7.3745	2.90641e-05	12.6008
0.0083	7.57356e-13	117996631	433540	-0.0595	6	rs80196932	C	T	0.2141	5.46503	3.98899e-05	17.2945
0.0067	2.55976e-12	126964510	433540	0.0469	6	rs4273712	G	A	0.4688	4.41153	5.62915e-05	24.4059
0.0068	4.41998e-09	131954879	433540	-0.0399	6	rs1206684	A	G	0.4799	4.47738	3.9643e-05	17.1874
0.0072	1.75186e-19	15063923	433540	-0.065	7	rs10950550	G	T	0.3168	4.74075	8.13759e-05	35.2824
0.0081	3.05211e-12	28219310	433540	-0.0565	7	rs3735567	A	G	0.2224	5.33334	3.88167e-05	16.8292
0.0071	8.38301e-09	93107093	433540	-0.0409	7	rs2074120	C	A	0.677	4.67491	3.34751e-05	14.5132
0.0099	3.21514e-11	102336979	433540	-0.0657	7	rs75990271	C	T	0.1848	6.51853	3.06075e-05	13.2699
0.0077	3.61826e-19	127229347	433540	0.0689	7	rs3735641	G	A	0.7395	5.06997	7.11547e-05	30.8505
0.0067	1.66917e-12	157024510	433540	0.0473	7	rs1182444	G	A	0.4947	4.41153	5.74731e-05	24.9182
0.0067	8.22811e-22	14898282	433540	0.0643	7	rs17168486	T	C	0.4181	4.41153	0.000103372	44.8202
0.0085	2.75994e-11	28259233	433540	0.0566	7	rs1513275	C	T	0.7836	5.59672	3.46855e-05	15.038
0.008	1.52405e-15	89752238	433540	0.0638	7	rs39233	C	G	0.2231	5.2675	5.08542e-05	22.0484
0.0109	1.57906e-55	127846470	433540	0.1711	7	rs35589574	T	C	0.1121	7.17697	0.00011314	49.0562
0.0071	8.41783e-11	44174857	433540	0.0461	7	rs2908279	G	T	0.627	4.67491	4.54844e-05	19.7201
0.0068	2.25476e-15	13886654	433540	0.0539	7	rs7787720	T	C	0.4209	4.47738	7.06469e-05	30.6303
0.007	6.95825e-22	69696905	433540	0.0673	7	rs12698877	G	A	0.3362	4.60906	9.51634e-05	41.2609
0.0078	3.05098e-08	73503743	433540	0.0432	8	rs349359	C	A	0.2424	5.13581	2.59867e-05	11.2665
0.0071	3.925e-09	126474405	433540	-0.0418	8	rs2980883	G	T	0.6312	4.67491	3.72216e-05	16.1376
0.0072	6.41505e-09	95960886	433540	-0.0418	8	rs896852	T	G	0.7002	4.74075	3.26394e-05	14.1509
0.0071	7.51104e-10	36849946	433540	0.0437	8	rs4286946	G	C	0.3521	4.67491	3.98677e-05	17.2848
0.007	1.41599e-08	118049260	433540	0.0397	8	rs11426513	AT	A	0.5033	4.60906	3.70943e-05	16.0824
0.0067	1.68112e-11	37391203	433540	-0.0451	8	rs4739515	C	G	0.4617	4.41153	5.19504e-05	22.5236
0.0067	5.24928e-27	41506152	433540	0.0721	8	rs4736999	G	C	0.4525	4.41153	0.00013235	57.3864
0.0067	3.72477e-67	118184783	433540	-0.116	8	rs13266634	T	C	0.4143	4.41153	0.00033555	145.523
0.0067	4.4157e-164	22132878	433540	-0.1829	9	rs10965248	C	T	0.437	4.41153	0.000845802	366.998
0.0123	4.51856e-26	139246588	433540	0.1299	9	rs376993806	G	A	0.8821	8.09878	5.35107e-05	23.2002
0.0067	2.18102e-08	1032567	433540	0.0375	9	rs1016565	A	G	0.4209	4.41153	3.52246e-05	15.2717
0.0067	4.46272e-27	4290085	433540	0.0722	9	rs4237150	C	G	0.4262	4.41153	0.000131009	56.8046
0.0068	1.43087e-28	84308948	433540	-0.0754	9	rs2796441	A	G	0.6103	4.47738	0.000134896	58.4905
0.0068	1.262e-08	136155444	433540	0.0387	9	rs633862	T	C	0.5422	4.47738	3.70886e-05	16.0799
0.0088	5.39759e-24	94276526	433540	0.0889	10	rs7895832	T	A	0.177	5.79425	6.85823e-05	29.7351
0.0082	5.21675e-13	64901223	433540	-0.0592	10	rs16918226	T	A	0.2059	5.39919	3.93141e-05	17.0448
0.0067	5.36661e-12	77314617	433540	-0.0462	10	rs7900112	A	T	0.5141	4.41153	5.47936e-05	23.7564
0.0067	2.59699e-09	112801213	433540	0.0399	10	rs7090695	C	G	0.5569	4.41153	4.03716e-05	17.5033
0.0081	1.014e-08	12104286	433540	-0.0464	10	rs76203868	G	C	0.2572	5.33334	2.89208e-05	12.5386
0.0085	1.52405e-23	12324273	433540	0.085	10	rs10795946	G	C	0.2264	5.59672	8.07967e-05	35.0313
0.007	1.81702e-08	12569272	433540	0.0394	10	rs7084330	G	C	0.3365	4.60906	3.26305e-05	14.147
0.0077	1.26503e-71	94435673	433540	-0.1378	10	rs35906730	A	G	0.7355	5.06997	0.000287426	124.646
0.0166	8.18276e-62	114754088	433540	0.2754	10	rs7901695	C	T	0.0382	10.9301	4.6651e-05	20.2259
0.0071	5.27959e-17	122929493	433540	0.0595	10	rs10886863	C	T	0.6641	4.67491	7.22706e-05	31.3343
0.0069	9.77012e-62	12309139	433540	0.1144	10	rs11257657	G	C	0.4832	4.54322	0.000316668	137.331
0.0068	6.54636e-19	80943841	433540	-0.0604	10	rs703980	A	G	0.4334	4.47738	8.93763e-05	38.7515
0.0074	1e-200	2858546	433540	-0.2476	11	rs2237897	T	C	0.3679	4.87244	0.00120103	521.319
0.0097	2.06919e-24	2827486	433540	0.0989	11	rs3852529	T	C	0.164	6.38684	6.57507e-05	28.5073
0.0069	1.70294e-26	17415190	433540	-0.0735	11	rs4148646	G	C	0.6154	4.54322	0.000123892	53.7186
0.0066	1.617e-10	27724745	433540	0.0422	11	rs988748	G	C	0.5648	4.34569	4.63577e-05	20.0987
0.0081	4.93174e-24	2892955	433540	0.0819	11	rs2289488	C	G	0.3147	5.33334	0.000101713	44.1009
0.0068	4.48497e-08	92708710	433540	0.0372	11	rs10830963	G	C	0.421	4.47738	3.36534e-05	14.5905
0.0085	2.46099e-10	4376091	433540	0.0538	12	rs12818766	A	G	0.2787	5.59672	3.71518e-05	16.1073
0.0096	1.04112e-12	4381981	433540	-0.0684	12	rs7304270	T	C	0.2386	6.321	4.25455e-05	18.4459
0.007	7.76247e-12	108629780	433540	-0.0479	12	rs1426371	A	G	0.5089	4.60906	5.39856e-05	23.4061
0.0077	4.06912e-19	31456888	433540	0.0688	12	rs4930974	T	C	0.2693	5.06997	7.24722e-05	31.4217
0.0071	6.57961e-21	27963402	433540	-0.0666	12	rs3751236	A	G	0.3283	4.67491	8.95115e-05	38.8101
0.0069	5.67401e-09	97850215	433540	-0.0402	12	rs10860209	A	C	0.411	4.54322	3.79063e-05	16.4345
0.0087	4.85959e-16	121432299	433540	0.0706	12	rs55783344	T	C	0.1838	5.72841	4.55737e-05	19.7588
0.0071	4.95222e-16	66232810	433540	0.0576	12	rs2583934	T	G	0.3396	4.67491	6.80932e-05	29.523
0.0068	4.9136e-11	71449521	433540	0.0447	12	rs7313668	T	G	0.3742	4.47738	4.66807e-05	20.2388
0.0077	1.53603e-15	118400856	433540	0.0614	12	rs111246699	A	G	0.2572	5.06997	5.60401e-05	24.2969
0.007	3.33304e-09	22589883	433540	-0.0414	13	rs9316706	G	A	0.6495	4.60906	3.67344e-05	15.9263
0.0084	2.22101e-10	51088809	433540	-0.0533	13	rs123378	A	G	0.8049	5.53088	2.91673e-05	12.6455
0.0076	1.31492e-31	80705730	433540	-0.0889	13	rs17072370	A	T	0.2787	5.00413	0.000126891	55.019
0.009	7.23602e-18	91948047	433540	-0.0775	13	rs9523295	A	G	0.1676	5.92594	4.77227e-05	20.6906
0.0066	1.456e-08	33575692	433540	-0.0374	13	rs391933	A	G	0.545	4.34569	3.67336e-05	15.926
0.0067	1.692e-21	26781528	433540	-0.0638	13	rs10507349	A	G	0.434	4.41153	0.000102754	44.5523
0.0084	1.91999e-08	101250258	433540	0.0472	14	rs77789961	T	C	0.2517	5.53088	2.74338e-05	11.8939
0.009	7.45933e-11	101255172	433540	-0.0586	14	rs73347525	G	A	0.2444	5.92594	3.61164e-05	15.6584
0.0071	1.49599e-08	103237952	433540	0.0402	14	rs55700915	A	G	0.4344	4.67491	3.63359e-05	15.7535
0.0075	1.017e-09	24878370	433540	-0.0458	14	rs12437434	T	C	0.2873	4.93828	3.52251e-05	15.2719
0.0066	1.97301e-09	38809661	433540	-0.0396	14	rs61975988	G	A	0.5431	4.34569	4.12102e-05	17.8669
0.0073	8.40621e-11	77382503	433540	0.0474	14	rs58524310	G	A	0.3268	4.80659	4.27896e-05	18.5517
0.0067	1.06096e-22	91522253	433540	0.0657	15	rs8026714	A	G	0.486	4.41153	0.000110811	48.0459
0.0083	1.741e-20	40615872	433540	0.077	15	rs12907887	C	G	0.229	5.46503	7.00997e-05	30.393
0.0067	1.62218e-26	77776498	433540	0.0714	15	rs952471	G	C	0.3949	4.41153	0.000125188	54.2805
0.0071	6.28594e-10	91458552	433540	-0.0439	15	rs1266488	C	T	0.4125	4.67491	4.2741e-05	18.5307
0.0067	7.29625e-33	62394264	433540	-0.08	15	rs8037894	C	G	0.4144	4.41153	0.000159607	69.2068
0.0079	2.133e-09	75595357	433540	0.0473	15	rs35917376	A	T	0.6207	5.20166	3.89344e-05	16.8802
0.01	3.39e-08	28546173	433540	-0.0552	15	rs76704029	C	T	0.2678	6.58438	2.75625e-05	11.9497
0.0068	2.05589e-14	38828140	433540	0.052	15	rs8043085	T	G	0.4493	4.47738	6.67484e-05	28.9399
0.0078	9.4254e-14	62133674	433540	-0.0581	15	rs9788635	T	C	0.2437	5.13581	4.71752e-05	20.4532
0.0084	8.38108e-13	90428894	433540	-0.0601	15	rs10852123	C	A	0.799	5.53088	3.79257e-05	16.4429
0.0071	2.78702e-09	3647098	433540	0.0422	16	rs2240885	A	G	0.4027	4.67491	3.91997e-05	16.9952
0.0123	4.85065e-17	20323168	433540	0.1032	16	rs117267808	A	G	0.0782	8.09878	2.34096e-05	10.1492
0.0089	1.54989e-48	53800954	433540	0.1303	16	rs1421085	C	T	0.1668	5.86009	0.000137422	59.5857
0.0075	3.4033e-12	73100308	433540	-0.0522	16	rs6416749	T	C	0.6254	4.93828	5.23534e-05	22.6984
0.0079	1.31099e-13	36062935	433540	0.0585	17	rs3094508	C	T	0.2441	5.20166	4.66757e-05	20.2366
0.0115	8.98669e-24	6953781	433540	0.1156	17	rs186568031	T	C	0.0942	7.57203	3.97744e-05	17.2444
0.0073	1.59698e-60	36101156	433540	-0.1198	17	rs7501939	C	T	0.7023	4.80659	0.000259759	112.645
0.0072	2.14902e-09	29647358	433540	-0.0431	17	rs3837848	AT	A	0.3491	4.74075	3.75625e-05	16.2854
0.007	2.14398e-08	6964583	433540	0.0392	17	rs7210161	C	G	0.502	4.60906	3.61668e-05	15.6802
0.0076	8.70102e-10	7076836	433540	0.0466	18	rs9948462	T	C	0.7048	5.00413	3.60851e-05	15.6448
0.0078	4.8095e-27	57852587	433540	0.084	18	rs476828	C	T	0.243	5.13581	9.84175e-05	42.6719
0.0076	1.97301e-09	46239123	433540	0.0456	19	rs12610052	C	T	0.3068	5.00413	3.53197e-05	15.313
0.0079	4.02161e-32	46157916	433540	-0.0932	19	rs7507912	A	G	0.2633	5.20166	0.000124543	54.0009
0.0071	9.79693e-10	7986638	433540	0.0434	19	rs475002	G	C	0.5184	4.67491	4.30343e-05	18.6578
0.0068	2.28876e-16	33887405	433540	-0.0558	19	rs7250869	C	T	0.4663	4.47738	7.73061e-05	33.5177
0.0071	1.65798e-09	22430241	433540	-0.0428	20	rs73085586	A	G	0.3563	4.67491	3.84478e-05	16.6692
0.007	4.32096e-09	48837478	433540	-0.0411	20	rs6012878	A	G	0.4428	4.60906	3.9238e-05	17.0118
0.0069	2.25009e-21	42994812	433540	0.0655	20	rs12625671	C	T	0.442	4.54322	0.000102528	44.4543
0.0072	1.393e-10	42814688	433540	-0.0462	20	rs2092518	T	G	0.3388	4.74075	4.25497e-05	18.4477
0.0077	1.79308e-17	50356302	433540	-0.0655	22	rs28691713	T	C	0.4448	5.06997	8.24359e-05	35.742

## Sheet: Pancreatic cancer
Information related to SNPs used as instrumental variables for pancreatic cancer
se.exposure	pval.exposure	pos.exposure	samplesize.exposure	beta.exposure	chr.exposure	SNP	effect_allele.exposure	other_allele.exposure	eaf.exposure	SD	Rsquare	Fvalue
0.0067	1.68112e-11	214158986	433540	0.0451	1	rs340875	C	G	0.537	4.41153	5.19708e-05	22.5325
0.0079	5.04429e-11	229642499	433540	-0.0519	1	rs238763	A	T	0.3217	5.20166	4.34464e-05	18.8365
0.0081	2.21106e-11	46249293	433540	-0.0542	1	rs59317019	CT	C	0.2932	5.33334	4.28045e-05	18.5582
0.0116	7.49376e-15	51191935	433540	-0.0902	1	rs11205766	A	T	0.0969	7.63788	2.44094e-05	10.5827
0.008	7.38584e-12	177878933	433540	0.0548	1	rs532504	A	G	0.2133	5.2675	3.6323e-05	15.748
0.007	4.29596e-10	20688352	433540	-0.0437	1	rs60573766	T	C	0.3653	4.60906	4.16856e-05	18.073
0.0092	5.58856e-11	39944249	433540	0.0603	1	rs61779313	C	T	0.1506	6.05763	2.53511e-05	10.9909
0.0087	5.40406e-10	64107893	433540	-0.054	1	rs2269245	A	G	0.1847	5.72841	2.6763e-05	11.6031
0.0071	1.83105e-14	45192080	433540	0.0544	2	rs12712928	C	G	0.4022	4.67491	6.51148e-05	28.2316
0.0074	1.54917e-15	60586707	433540	0.059	2	rs243018	G	C	0.6656	4.87244	6.52711e-05	28.2994
0.0072	1.525e-09	149568396	433540	-0.0435	2	rs4499362	T	C	0.361	4.74075	3.88439e-05	16.8409
0.0069	2.14684e-11	234303281	433540	0.0462	2	rs838720	G	C	0.4045	4.54322	4.98181e-05	21.5991
0.0066	1.01111e-21	27730940	433540	0.0632	2	rs1260326	C	T	0.4562	4.34569	0.00010494	45.5003
0.0116	2.54976e-17	630662	433540	0.0982	2	rs6731688	C	A	0.908	7.63788	2.76173e-05	11.9735
0.0087	1.01298e-11	170643788	433540	-0.0592	3	rs201018682	C	T	0.1838	5.72841	3.20441e-05	13.8928
0.007	1.508e-31	63891105	433540	-0.0818	3	rs9870576	C	T	0.3521	4.60906	0.000143709	62.3125
0.0072	1.34307e-11	123193270	433540	-0.0487	3	rs73856630	C	T	0.3338	4.74075	4.69337e-05	20.3485
0.0073	1.40602e-09	152382352	433540	-0.0442	3	rs1850421	C	A	0.7223	4.80659	3.39229e-05	14.7074
0.0067	3.11602e-09	186665645	433540	0.0397	3	rs3887925	T	C	0.4542	4.41153	4.01525e-05	17.4083
0.0088	2.69401e-37	23258614	433540	-0.1123	3	rs11926494	A	G	0.18	5.79425	0.000110887	48.0791
0.007	3.34503e-25	23560197	433540	0.0726	3	rs58718028	T	C	0.3409	4.60906	0.000111495	48.3428
0.007	3.73422e-11	114960798	433540	0.0463	3	rs1459513	C	A	0.6093	4.60906	4.80442e-05	20.83
0.0073	1.90678e-66	185495320	433540	0.1257	3	rs13092876	A	G	0.3122	4.80659	0.000293711	127.372
0.0076	1.546e-09	195830310	433540	0.0459	3	rs9866168	T	A	0.6394	5.00413	3.87969e-05	16.8206
0.0074	9.01156e-42	1254535	433540	-0.1002	4	rs7656416	T	C	0.3167	4.87244	0.000183034	79.3668
0.0074	7.40116e-20	1413421	433540	-0.0675	4	rs62286764	A	T	0.6477	4.87244	8.75853e-05	37.9749
0.0085	2.92281e-16	1784211	433540	-0.0695	4	rs35503308	G	C	0.7264	5.59672	6.12949e-05	26.5753
0.0083	4.64301e-16	71844118	433540	0.0674	4	rs28599782	A	G	0.209	5.46503	5.02906e-05	21.804
0.0067	1.42594e-27	153520279	433540	-0.0729	4	rs10011838	A	G	0.507	4.41153	0.000136509	59.1899
0.0073	3.843e-10	45186139	433540	0.0457	4	rs10938398	A	G	0.2921	4.80659	3.73844e-05	16.2082
0.0066	3.55631e-29	55810305	433540	0.074	5	rs256904	T	A	0.4923	4.34569	0.000144948	62.8497
0.0067	3.11602e-09	95843763	433540	0.0397	5	rs261982	T	C	0.414	4.41153	3.92944e-05	17.0363
0.0072	2.02395e-13	55818401	433540	0.0529	5	rs76878791	G	A	0.3219	4.74075	5.43578e-05	23.5675
0.0069	2.216e-08	133864599	433540	0.0386	5	rs329122	A	G	0.3865	4.54322	3.42327e-05	14.8417
0.0068	1.51008e-12	176513896	433540	0.0481	5	rs3135911	A	C	0.4324	4.47738	5.66502e-05	24.5614
0.0068	2.58702e-09	14768092	433540	-0.0405	5	rs6885132	G	C	0.444	4.47738	4.03972e-05	17.5144
0.0067	1.83502e-08	74574984	433540	-0.0377	5	rs2126736	G	A	0.5721	4.41153	3.57559e-05	15.5021
0.0067	1.06292e-13	137293227	433540	-0.0498	6	rs2327777	C	T	0.5492	4.41153	6.30993e-05	27.3577
0.0069	2.34909e-18	20510461	433540	0.0603	6	rs9368194	C	G	0.5343	4.54322	8.76655e-05	38.0097
0.007	1.15213e-43	20857925	433540	0.097	6	rs16884229	C	T	0.3345	4.60906	0.000197193	85.5077
0.0085	1.98793e-12	31143241	433540	-0.0598	6	rs9461650	A	G	0.208	5.59672	3.76144e-05	16.3079
0.0093	1.23595e-16	31204694	433540	-0.077	6	rs3869115	G	C	0.1681	6.12347	4.42237e-05	19.1735
0.0075	3.78504e-09	50787459	433540	0.0442	6	rs62405419	T	G	0.2682	4.93828	3.14466e-05	13.6337
0.0083	6.35199e-09	143056556	433540	-0.0482	6	rs9390022	C	T	0.2003	5.46503	2.49199e-05	10.804
0.0067	4.9545e-183	20683164	433540	0.1933	6	rs9350271	A	G	0.4225	4.41153	0.000936901	406.563
0.0075	4.58596e-08	7172221	433540	-0.041	6	rs55734389	G	C	0.3017	4.93828	2.90445e-05	12.5922
0.0094	2.2009e-14	7231843	433540	-0.0718	6	rs9379084	A	G	0.2014	6.18931	4.32895e-05	18.7685
0.0077	1.7869e-22	39046644	433540	-0.0751	6	rs742762	C	A	0.2882	5.06997	9.00225e-05	39.0317
0.0112	6.45803e-16	34236973	433540	-0.0905	6	rs2780215	G	A	0.1082	7.3745	2.90641e-05	12.6008
0.0083	7.57356e-13	117996631	433540	-0.0595	6	rs80196932	C	T	0.2141	5.46503	3.98899e-05	17.2945
0.0067	2.55976e-12	126964510	433540	0.0469	6	rs4273712	G	A	0.4688	4.41153	5.62915e-05	24.4059
0.0068	4.41998e-09	131954879	433540	-0.0399	6	rs1206684	A	G	0.4799	4.47738	3.9643e-05	17.1874
0.0072	1.75186e-19	15063923	433540	-0.065	7	rs10950550	G	T	0.3168	4.74075	8.13759e-05	35.2824
0.0081	3.05211e-12	28219310	433540	-0.0565	7	rs3735567	A	G	0.2224	5.33334	3.88167e-05	16.8292
0.0071	8.38301e-09	93107093	433540	-0.0409	7	rs2074120	C	A	0.677	4.67491	3.34751e-05	14.5132
0.0099	3.21514e-11	102336979	433540	-0.0657	7	rs75990271	C	T	0.1848	6.51853	3.06075e-05	13.2699
0.0077	3.61826e-19	127229347	433540	0.0689	7	rs3735641	G	A	0.7395	5.06997	7.11547e-05	30.8505
0.0067	1.66917e-12	157024510	433540	0.0473	7	rs1182444	G	A	0.4947	4.41153	5.74731e-05	24.9182
0.0067	8.22811e-22	14898282	433540	0.0643	7	rs17168486	T	C	0.4181	4.41153	0.000103372	44.8202
0.0085	2.75994e-11	28259233	433540	0.0566	7	rs1513275	C	T	0.7836	5.59672	3.46855e-05	15.038
0.008	1.52405e-15	89752238	433540	0.0638	7	rs39233	C	G	0.2231	5.2675	5.08542e-05	22.0484
0.0109	1.57906e-55	127846470	433540	0.1711	7	rs35589574	T	C	0.1121	7.17697	0.00011314	49.0562
0.0071	8.41783e-11	44174857	433540	0.0461	7	rs2908279	G	T	0.627	4.67491	4.54844e-05	19.7201
0.0068	2.25476e-15	13886654	433540	0.0539	7	rs7787720	T	C	0.4209	4.47738	7.06469e-05	30.6303
0.007	6.95825e-22	69696905	433540	0.0673	7	rs12698877	G	A	0.3362	4.60906	9.51634e-05	41.2609
0.0078	3.05098e-08	73503743	433540	0.0432	8	rs349359	C	A	0.2424	5.13581	2.59867e-05	11.2665
0.0071	3.925e-09	126474405	433540	-0.0418	8	rs2980883	G	T	0.6312	4.67491	3.72216e-05	16.1376
0.0072	6.41505e-09	95960886	433540	-0.0418	8	rs896852	T	G	0.7002	4.74075	3.26394e-05	14.1509
0.0071	7.51104e-10	36849946	433540	0.0437	8	rs4286946	G	C	0.3521	4.67491	3.98677e-05	17.2848
0.007	1.41599e-08	118049260	433540	0.0397	8	rs11426513	AT	A	0.5033	4.60906	3.70943e-05	16.0824
0.0067	1.68112e-11	37391203	433540	-0.0451	8	rs4739515	C	G	0.4617	4.41153	5.19504e-05	22.5236
0.0067	5.24928e-27	41506152	433540	0.0721	8	rs4736999	G	C	0.4525	4.41153	0.00013235	57.3864
0.0067	3.72477e-67	118184783	433540	-0.116	8	rs13266634	T	C	0.4143	4.41153	0.00033555	145.523
0.0067	4.4157e-164	22132878	433540	-0.1829	9	rs10965248	C	T	0.437	4.41153	0.000845802	366.998
0.0123	4.51856e-26	139246588	433540	0.1299	9	rs376993806	G	A	0.8821	8.09878	5.35107e-05	23.2002
0.0067	2.18102e-08	1032567	433540	0.0375	9	rs1016565	A	G	0.4209	4.41153	3.52246e-05	15.2717
0.0067	4.46272e-27	4290085	433540	0.0722	9	rs4237150	C	G	0.4262	4.41153	0.000131009	56.8046
0.0068	1.43087e-28	84308948	433540	-0.0754	9	rs2796441	A	G	0.6103	4.47738	0.000134896	58.4905
0.0068	1.262e-08	136155444	433540	0.0387	9	rs633862	T	C	0.5422	4.47738	3.70886e-05	16.0799
0.0088	5.39759e-24	94276526	433540	0.0889	10	rs7895832	T	A	0.177	5.79425	6.85823e-05	29.7351
0.0082	5.21675e-13	64901223	433540	-0.0592	10	rs16918226	T	A	0.2059	5.39919	3.93141e-05	17.0448
0.0067	5.36661e-12	77314617	433540	-0.0462	10	rs7900112	A	T	0.5141	4.41153	5.47936e-05	23.7564
0.0067	2.59699e-09	112801213	433540	0.0399	10	rs7090695	C	G	0.5569	4.41153	4.03716e-05	17.5033
0.0081	1.014e-08	12104286	433540	-0.0464	10	rs76203868	G	C	0.2572	5.33334	2.89208e-05	12.5386
0.0085	1.52405e-23	12324273	433540	0.085	10	rs10795946	G	C	0.2264	5.59672	8.07967e-05	35.0313
0.007	1.81702e-08	12569272	433540	0.0394	10	rs7084330	G	C	0.3365	4.60906	3.26305e-05	14.147
0.0077	1.26503e-71	94435673	433540	-0.1378	10	rs35906730	A	G	0.7355	5.06997	0.000287426	124.646
0.0166	8.18276e-62	114754088	433540	0.2754	10	rs7901695	C	T	0.0382	10.9301	4.6651e-05	20.2259
0.0071	5.27959e-17	122929493	433540	0.0595	10	rs10886863	C	T	0.6641	4.67491	7.22706e-05	31.3343
0.0069	9.77012e-62	12309139	433540	0.1144	10	rs11257657	G	C	0.4832	4.54322	0.000316668	137.331
0.0068	6.54636e-19	80943841	433540	-0.0604	10	rs703980	A	G	0.4334	4.47738	8.93763e-05	38.7515
0.0074	1e-200	2858546	433540	-0.2476	11	rs2237897	T	C	0.3679	4.87244	0.00120103	521.319
0.0097	2.06919e-24	2827486	433540	0.0989	11	rs3852529	T	C	0.164	6.38684	6.57507e-05	28.5073
0.0069	1.70294e-26	17415190	433540	-0.0735	11	rs4148646	G	C	0.6154	4.54322	0.000123892	53.7186
0.0066	1.617e-10	27724745	433540	0.0422	11	rs988748	G	C	0.5648	4.34569	4.63577e-05	20.0987
0.0081	4.93174e-24	2892955	433540	0.0819	11	rs2289488	C	G	0.3147	5.33334	0.000101713	44.1009
0.0068	4.48497e-08	92708710	433540	0.0372	11	rs10830963	G	C	0.421	4.47738	3.36534e-05	14.5905
0.0085	2.46099e-10	4376091	433540	0.0538	12	rs12818766	A	G	0.2787	5.59672	3.71518e-05	16.1073
0.0096	1.04112e-12	4381981	433540	-0.0684	12	rs7304270	T	C	0.2386	6.321	4.25455e-05	18.4459
0.007	7.76247e-12	108629780	433540	-0.0479	12	rs1426371	A	G	0.5089	4.60906	5.39856e-05	23.4061
0.0077	4.06912e-19	31456888	433540	0.0688	12	rs4930974	T	C	0.2693	5.06997	7.24722e-05	31.4217
0.0071	6.57961e-21	27963402	433540	-0.0666	12	rs3751236	A	G	0.3283	4.67491	8.95115e-05	38.8101
0.0069	5.67401e-09	97850215	433540	-0.0402	12	rs10860209	A	C	0.411	4.54322	3.79063e-05	16.4345
0.0087	4.85959e-16	121432299	433540	0.0706	12	rs55783344	T	C	0.1838	5.72841	4.55737e-05	19.7588
0.0071	4.95222e-16	66232810	433540	0.0576	12	rs2583934	T	G	0.3396	4.67491	6.80932e-05	29.523
0.0068	4.9136e-11	71449521	433540	0.0447	12	rs7313668	T	G	0.3742	4.47738	4.66807e-05	20.2388
0.0077	1.53603e-15	118400856	433540	0.0614	12	rs111246699	A	G	0.2572	5.06997	5.60401e-05	24.2969
0.007	3.33304e-09	22589883	433540	-0.0414	13	rs9316706	G	A	0.6495	4.60906	3.67344e-05	15.9263
0.0084	2.22101e-10	51088809	433540	-0.0533	13	rs123378	A	G	0.8049	5.53088	2.91673e-05	12.6455
0.0076	1.31492e-31	80705730	433540	-0.0889	13	rs17072370	A	T	0.2787	5.00413	0.000126891	55.019
0.009	7.23602e-18	91948047	433540	-0.0775	13	rs9523295	A	G	0.1676	5.92594	4.77227e-05	20.6906
0.0066	1.456e-08	33575692	433540	-0.0374	13	rs391933	A	G	0.545	4.34569	3.67336e-05	15.926
0.0067	1.692e-21	26781528	433540	-0.0638	13	rs10507349	A	G	0.434	4.41153	0.000102754	44.5523
0.0084	1.91999e-08	101250258	433540	0.0472	14	rs77789961	T	C	0.2517	5.53088	2.74338e-05	11.8939
0.009	7.45933e-11	101255172	433540	-0.0586	14	rs73347525	G	A	0.2444	5.92594	3.61164e-05	15.6584
0.0071	1.49599e-08	103237952	433540	0.0402	14	rs55700915	A	G	0.4344	4.67491	3.63359e-05	15.7535
0.0075	1.017e-09	24878370	433540	-0.0458	14	rs12437434	T	C	0.2873	4.93828	3.52251e-05	15.2719
0.0066	1.97301e-09	38809661	433540	-0.0396	14	rs61975988	G	A	0.5431	4.34569	4.12102e-05	17.8669
0.0073	8.40621e-11	77382503	433540	0.0474	14	rs58524310	G	A	0.3268	4.80659	4.27896e-05	18.5517
0.0067	1.06096e-22	91522253	433540	0.0657	15	rs8026714	A	G	0.486	4.41153	0.000110811	48.0459
0.0083	1.741e-20	40615872	433540	0.077	15	rs12907887	C	G	0.229	5.46503	7.00997e-05	30.393
0.0067	1.62218e-26	77776498	433540	0.0714	15	rs952471	G	C	0.3949	4.41153	0.000125188	54.2805
0.0071	6.28594e-10	91458552	433540	-0.0439	15	rs1266488	C	T	0.4125	4.67491	4.2741e-05	18.5307
0.0067	7.29625e-33	62394264	433540	-0.08	15	rs8037894	C	G	0.4144	4.41153	0.000159607	69.2068
0.0079	2.133e-09	75595357	433540	0.0473	15	rs35917376	A	T	0.6207	5.20166	3.89344e-05	16.8802
0.01	3.39e-08	28546173	433540	-0.0552	15	rs76704029	C	T	0.2678	6.58438	2.75625e-05	11.9497
0.0068	2.05589e-14	38828140	433540	0.052	15	rs8043085	T	G	0.4493	4.47738	6.67484e-05	28.9399
0.0078	9.4254e-14	62133674	433540	-0.0581	15	rs9788635	T	C	0.2437	5.13581	4.71752e-05	20.4532
0.0084	8.38108e-13	90428894	433540	-0.0601	15	rs10852123	C	A	0.799	5.53088	3.79257e-05	16.4429
0.0071	2.78702e-09	3647098	433540	0.0422	16	rs2240885	A	G	0.4027	4.67491	3.91997e-05	16.9952
0.0123	4.85065e-17	20323168	433540	0.1032	16	rs117267808	A	G	0.0782	8.09878	2.34096e-05	10.1492
0.0089	1.54989e-48	53800954	433540	0.1303	16	rs1421085	C	T	0.1668	5.86009	0.000137422	59.5857
0.0075	3.4033e-12	73100308	433540	-0.0522	16	rs6416749	T	C	0.6254	4.93828	5.23534e-05	22.6984
0.0079	1.31099e-13	36062935	433540	0.0585	17	rs3094508	C	T	0.2441	5.20166	4.66757e-05	20.2366
0.0115	8.98669e-24	6953781	433540	0.1156	17	rs186568031	T	C	0.0942	7.57203	3.97744e-05	17.2444
0.0073	1.59698e-60	36101156	433540	-0.1198	17	rs7501939	C	T	0.7023	4.80659	0.000259759	112.645
0.0072	2.14902e-09	29647358	433540	-0.0431	17	rs3837848	AT	A	0.3491	4.74075	3.75625e-05	16.2854
0.007	2.14398e-08	6964583	433540	0.0392	17	rs7210161	C	G	0.502	4.60906	3.61668e-05	15.6802
0.0076	8.70102e-10	7076836	433540	0.0466	18	rs9948462	T	C	0.7048	5.00413	3.60851e-05	15.6448
0.0078	4.8095e-27	57852587	433540	0.084	18	rs476828	C	T	0.243	5.13581	9.84175e-05	42.6719
0.0076	1.97301e-09	46239123	433540	0.0456	19	rs12610052	C	T	0.3068	5.00413	3.53197e-05	15.313
0.0079	4.02161e-32	46157916	433540	-0.0932	19	rs7507912	A	G	0.2633	5.20166	0.000124543	54.0009
0.0071	9.79693e-10	7986638	433540	0.0434	19	rs475002	G	C	0.5184	4.67491	4.30343e-05	18.6578
0.0068	2.28876e-16	33887405	433540	-0.0558	19	rs7250869	C	T	0.4663	4.47738	7.73061e-05	33.5177
0.0071	1.65798e-09	22430241	433540	-0.0428	20	rs73085586	A	G	0.3563	4.67491	3.84478e-05	16.6692
0.007	4.32096e-09	48837478	433540	-0.0411	20	rs6012878	A	G	0.4428	4.60906	3.9238e-05	17.0118
0.0069	2.25009e-21	42994812	433540	0.0655	20	rs12625671	C	T	0.442	4.54322	0.000102528	44.4543
0.0072	1.393e-10	42814688	433540	-0.0462	20	rs2092518	T	G	0.3388	4.74075	4.25497e-05	18.4477
0.0077	1.79308e-17	50356302	433540	-0.0655	22	rs28691713	T	C	0.4448	5.06997	8.24359e-05	35.742

## Sheet: Endometrial cancer
Information related to SNPs used as instrumental variables for endometrial cancer
se.exposure	pval.exposure	pos.exposure	samplesize.exposure	beta.exposure	chr.exposure	SNP	effect_allele.exposure	other_allele.exposure	eaf.exposure	SD	Rsquare	Fvalue
0.0067	1.68112e-11	214158986	433540	0.0451	1	rs340875	C	G	0.537	4.41153	5.19708e-05	22.5325
0.0079	5.04429e-11	229642499	433540	-0.0519	1	rs238763	A	T	0.3217	5.20166	4.34464e-05	18.8365
0.0081	2.21106e-11	46249293	433540	-0.0542	1	rs59317019	CT	C	0.2932	5.33334	4.28045e-05	18.5582
0.0116	7.49376e-15	51191935	433540	-0.0902	1	rs11205766	A	T	0.0969	7.63788	2.44094e-05	10.5827
0.008	7.38584e-12	177878933	433540	0.0548	1	rs532504	A	G	0.2133	5.2675	3.6323e-05	15.748
0.007	4.29596e-10	20688352	433540	-0.0437	1	rs60573766	T	C	0.3653	4.60906	4.16856e-05	18.073
0.0092	5.58856e-11	39944249	433540	0.0603	1	rs61779313	C	T	0.1506	6.05763	2.53511e-05	10.9909
0.0087	5.40406e-10	64107893	433540	-0.054	1	rs2269245	A	G	0.1847	5.72841	2.6763e-05	11.6031
0.0071	1.83105e-14	45192080	433540	0.0544	2	rs12712928	C	G	0.4022	4.67491	6.51148e-05	28.2316
0.0074	1.54917e-15	60586707	433540	0.059	2	rs243018	G	C	0.6656	4.87244	6.52711e-05	28.2994
0.0072	1.525e-09	149568396	433540	-0.0435	2	rs4499362	T	C	0.361	4.74075	3.88439e-05	16.8409
0.0069	2.14684e-11	234303281	433540	0.0462	2	rs838720	G	C	0.4045	4.54322	4.98181e-05	21.5991
0.0066	1.01111e-21	27730940	433540	0.0632	2	rs1260326	C	T	0.4562	4.34569	0.00010494	45.5003
0.0116	2.54976e-17	630662	433540	0.0982	2	rs6731688	C	A	0.908	7.63788	2.76173e-05	11.9735
0.0087	1.01298e-11	170643788	433540	-0.0592	3	rs201018682	C	T	0.1838	5.72841	3.20441e-05	13.8928
0.007	1.508e-31	63891105	433540	-0.0818	3	rs9870576	C	T	0.3521	4.60906	0.000143709	62.3125
0.0072	1.34307e-11	123193270	433540	-0.0487	3	rs73856630	C	T	0.3338	4.74075	4.69337e-05	20.3485
0.0073	1.40602e-09	152382352	433540	-0.0442	3	rs1850421	C	A	0.7223	4.80659	3.39229e-05	14.7074
0.0067	3.11602e-09	186665645	433540	0.0397	3	rs3887925	T	C	0.4542	4.41153	4.01525e-05	17.4083
0.0088	2.69401e-37	23258614	433540	-0.1123	3	rs11926494	A	G	0.18	5.79425	0.000110887	48.0791
0.007	3.34503e-25	23560197	433540	0.0726	3	rs58718028	T	C	0.3409	4.60906	0.000111495	48.3428
0.007	3.73422e-11	114960798	433540	0.0463	3	rs1459513	C	A	0.6093	4.60906	4.80442e-05	20.83
0.0073	1.90678e-66	185495320	433540	0.1257	3	rs13092876	A	G	0.3122	4.80659	0.000293711	127.372
0.0076	1.546e-09	195830310	433540	0.0459	3	rs9866168	T	A	0.6394	5.00413	3.87969e-05	16.8206
0.0074	9.01156e-42	1254535	433540	-0.1002	4	rs7656416	T	C	0.3167	4.87244	0.000183034	79.3668
0.0074	7.40116e-20	1413421	433540	-0.0675	4	rs62286764	A	T	0.6477	4.87244	8.75853e-05	37.9749
0.0085	2.92281e-16	1784211	433540	-0.0695	4	rs35503308	G	C	0.7264	5.59672	6.12949e-05	26.5753
0.0083	4.64301e-16	71844118	433540	0.0674	4	rs28599782	A	G	0.209	5.46503	5.02906e-05	21.804
0.0067	1.42594e-27	153520279	433540	-0.0729	4	rs10011838	A	G	0.507	4.41153	0.000136509	59.1899
0.0073	3.843e-10	45186139	433540	0.0457	4	rs10938398	A	G	0.2921	4.80659	3.73844e-05	16.2082
0.0066	3.55631e-29	55810305	433540	0.074	5	rs256904	T	A	0.4923	4.34569	0.000144948	62.8497
0.0067	3.11602e-09	95843763	433540	0.0397	5	rs261982	T	C	0.414	4.41153	3.92944e-05	17.0363
0.0072	2.02395e-13	55818401	433540	0.0529	5	rs76878791	G	A	0.3219	4.74075	5.43578e-05	23.5675
0.0069	2.216e-08	133864599	433540	0.0386	5	rs329122	A	G	0.3865	4.54322	3.42327e-05	14.8417
0.0068	1.51008e-12	176513896	433540	0.0481	5	rs3135911	A	C	0.4324	4.47738	5.66502e-05	24.5614
0.0068	2.58702e-09	14768092	433540	-0.0405	5	rs6885132	G	C	0.444	4.47738	4.03972e-05	17.5144
0.0067	1.83502e-08	74574984	433540	-0.0377	5	rs2126736	G	A	0.5721	4.41153	3.57559e-05	15.5021
0.0067	1.06292e-13	137293227	433540	-0.0498	6	rs2327777	C	T	0.5492	4.41153	6.30993e-05	27.3577
0.0069	2.34909e-18	20510461	433540	0.0603	6	rs9368194	C	G	0.5343	4.54322	8.76655e-05	38.0097
0.007	1.15213e-43	20857925	433540	0.097	6	rs16884229	C	T	0.3345	4.60906	0.000197193	85.5077
0.0085	1.98793e-12	31143241	433540	-0.0598	6	rs9461650	A	G	0.208	5.59672	3.76144e-05	16.3079
0.0093	1.23595e-16	31204694	433540	-0.077	6	rs3869115	G	C	0.1681	6.12347	4.42237e-05	19.1735
0.0075	3.78504e-09	50787459	433540	0.0442	6	rs62405419	T	G	0.2682	4.93828	3.14466e-05	13.6337
0.0083	6.35199e-09	143056556	433540	-0.0482	6	rs9390022	C	T	0.2003	5.46503	2.49199e-05	10.804
0.0067	4.9545e-183	20683164	433540	0.1933	6	rs9350271	A	G	0.4225	4.41153	0.000936901	406.563
0.0075	4.58596e-08	7172221	433540	-0.041	6	rs55734389	G	C	0.3017	4.93828	2.90445e-05	12.5922
0.0094	2.2009e-14	7231843	433540	-0.0718	6	rs9379084	A	G	0.2014	6.18931	4.32895e-05	18.7685
0.0077	1.7869e-22	39046644	433540	-0.0751	6	rs742762	C	A	0.2882	5.06997	9.00225e-05	39.0317
0.0112	6.45803e-16	34236973	433540	-0.0905	6	rs2780215	G	A	0.1082	7.3745	2.90641e-05	12.6008
0.0083	7.57356e-13	117996631	433540	-0.0595	6	rs80196932	C	T	0.2141	5.46503	3.98899e-05	17.2945
0.0067	2.55976e-12	126964510	433540	0.0469	6	rs4273712	G	A	0.4688	4.41153	5.62915e-05	24.4059
0.0068	4.41998e-09	131954879	433540	-0.0399	6	rs1206684	A	G	0.4799	4.47738	3.9643e-05	17.1874
0.0072	1.75186e-19	15063923	433540	-0.065	7	rs10950550	G	T	0.3168	4.74075	8.13759e-05	35.2824
0.0081	3.05211e-12	28219310	433540	-0.0565	7	rs3735567	A	G	0.2224	5.33334	3.88167e-05	16.8292
0.0071	8.38301e-09	93107093	433540	-0.0409	7	rs2074120	C	A	0.677	4.67491	3.34751e-05	14.5132
0.0099	3.21514e-11	102336979	433540	-0.0657	7	rs75990271	C	T	0.1848	6.51853	3.06075e-05	13.2699
0.0077	3.61826e-19	127229347	433540	0.0689	7	rs3735641	G	A	0.7395	5.06997	7.11547e-05	30.8505
0.0067	1.66917e-12	157024510	433540	0.0473	7	rs1182444	G	A	0.4947	4.41153	5.74731e-05	24.9182
0.0067	8.22811e-22	14898282	433540	0.0643	7	rs17168486	T	C	0.4181	4.41153	0.000103372	44.8202
0.0085	2.75994e-11	28259233	433540	0.0566	7	rs1513275	C	T	0.7836	5.59672	3.46855e-05	15.038
0.008	1.52405e-15	89752238	433540	0.0638	7	rs39233	C	G	0.2231	5.2675	5.08542e-05	22.0484
0.0109	1.57906e-55	127846470	433540	0.1711	7	rs35589574	T	C	0.1121	7.17697	0.00011314	49.0562
0.0071	8.41783e-11	44174857	433540	0.0461	7	rs2908279	G	T	0.627	4.67491	4.54844e-05	19.7201
0.0068	2.25476e-15	13886654	433540	0.0539	7	rs7787720	T	C	0.4209	4.47738	7.06469e-05	30.6303
0.007	6.95825e-22	69696905	433540	0.0673	7	rs12698877	G	A	0.3362	4.60906	9.51634e-05	41.2609
0.0078	3.05098e-08	73503743	433540	0.0432	8	rs349359	C	A	0.2424	5.13581	2.59867e-05	11.2665
0.0071	3.925e-09	126474405	433540	-0.0418	8	rs2980883	G	T	0.6312	4.67491	3.72216e-05	16.1376
0.0072	6.41505e-09	95960886	433540	-0.0418	8	rs896852	T	G	0.7002	4.74075	3.26394e-05	14.1509
0.0071	7.51104e-10	36849946	433540	0.0437	8	rs4286946	G	C	0.3521	4.67491	3.98677e-05	17.2848
0.007	1.41599e-08	118049260	433540	0.0397	8	rs11426513	AT	A	0.5033	4.60906	3.70943e-05	16.0824
0.0067	1.68112e-11	37391203	433540	-0.0451	8	rs4739515	C	G	0.4617	4.41153	5.19504e-05	22.5236
0.0067	5.24928e-27	41506152	433540	0.0721	8	rs4736999	G	C	0.4525	4.41153	0.00013235	57.3864
0.0067	3.72477e-67	118184783	433540	-0.116	8	rs13266634	T	C	0.4143	4.41153	0.00033555	145.523
0.0067	4.4157e-164	22132878	433540	-0.1829	9	rs10965248	C	T	0.437	4.41153	0.000845802	366.998
0.0123	4.51856e-26	139246588	433540	0.1299	9	rs376993806	G	A	0.8821	8.09878	5.35107e-05	23.2002
0.0067	2.18102e-08	1032567	433540	0.0375	9	rs1016565	A	G	0.4209	4.41153	3.52246e-05	15.2717
0.0067	4.46272e-27	4290085	433540	0.0722	9	rs4237150	C	G	0.4262	4.41153	0.000131009	56.8046
0.0068	1.43087e-28	84308948	433540	-0.0754	9	rs2796441	A	G	0.6103	4.47738	0.000134896	58.4905
0.0068	1.262e-08	136155444	433540	0.0387	9	rs633862	T	C	0.5422	4.47738	3.70886e-05	16.0799
0.0088	5.39759e-24	94276526	433540	0.0889	10	rs7895832	T	A	0.177	5.79425	6.85823e-05	29.7351
0.0082	5.21675e-13	64901223	433540	-0.0592	10	rs16918226	T	A	0.2059	5.39919	3.93141e-05	17.0448
0.0067	5.36661e-12	77314617	433540	-0.0462	10	rs7900112	A	T	0.5141	4.41153	5.47936e-05	23.7564
0.0067	2.59699e-09	112801213	433540	0.0399	10	rs7090695	C	G	0.5569	4.41153	4.03716e-05	17.5033
0.0081	1.014e-08	12104286	433540	-0.0464	10	rs76203868	G	C	0.2572	5.33334	2.89208e-05	12.5386
0.0085	1.52405e-23	12324273	433540	0.085	10	rs10795946	G	C	0.2264	5.59672	8.07967e-05	35.0313
0.007	1.81702e-08	12569272	433540	0.0394	10	rs7084330	G	C	0.3365	4.60906	3.26305e-05	14.147
0.0077	1.26503e-71	94435673	433540	-0.1378	10	rs35906730	A	G	0.7355	5.06997	0.000287426	124.646
0.0166	8.18276e-62	114754088	433540	0.2754	10	rs7901695	C	T	0.0382	10.9301	4.6651e-05	20.2259
0.0071	5.27959e-17	122929493	433540	0.0595	10	rs10886863	C	T	0.6641	4.67491	7.22706e-05	31.3343
0.0069	9.77012e-62	12309139	433540	0.1144	10	rs11257657	G	C	0.4832	4.54322	0.000316668	137.331
0.0068	6.54636e-19	80943841	433540	-0.0604	10	rs703980	A	G	0.4334	4.47738	8.93763e-05	38.7515
0.0074	1e-200	2858546	433540	-0.2476	11	rs2237897	T	C	0.3679	4.87244	0.00120103	521.319
0.0097	2.06919e-24	2827486	433540	0.0989	11	rs3852529	T	C	0.164	6.38684	6.57507e-05	28.5073
0.0069	1.70294e-26	17415190	433540	-0.0735	11	rs4148646	G	C	0.6154	4.54322	0.000123892	53.7186
0.0066	1.617e-10	27724745	433540	0.0422	11	rs988748	G	C	0.5648	4.34569	4.63577e-05	20.0987
0.0081	4.93174e-24	2892955	433540	0.0819	11	rs2289488	C	G	0.3147	5.33334	0.000101713	44.1009
0.0068	4.48497e-08	92708710	433540	0.0372	11	rs10830963	G	C	0.421	4.47738	3.36534e-05	14.5905
0.0085	2.46099e-10	4376091	433540	0.0538	12	rs12818766	A	G	0.2787	5.59672	3.71518e-05	16.1073
0.0096	1.04112e-12	4381981	433540	-0.0684	12	rs7304270	T	C	0.2386	6.321	4.25455e-05	18.4459
0.007	7.76247e-12	108629780	433540	-0.0479	12	rs1426371	A	G	0.5089	4.60906	5.39856e-05	23.4061
0.0077	4.06912e-19	31456888	433540	0.0688	12	rs4930974	T	C	0.2693	5.06997	7.24722e-05	31.4217
0.0071	6.57961e-21	27963402	433540	-0.0666	12	rs3751236	A	G	0.3283	4.67491	8.95115e-05	38.8101
0.0069	5.67401e-09	97850215	433540	-0.0402	12	rs10860209	A	C	0.411	4.54322	3.79063e-05	16.4345
0.0087	4.85959e-16	121432299	433540	0.0706	12	rs55783344	T	C	0.1838	5.72841	4.55737e-05	19.7588
0.0071	4.95222e-16	66232810	433540	0.0576	12	rs2583934	T	G	0.3396	4.67491	6.80932e-05	29.523
0.0068	4.9136e-11	71449521	433540	0.0447	12	rs7313668	T	G	0.3742	4.47738	4.66807e-05	20.2388
0.0077	1.53603e-15	118400856	433540	0.0614	12	rs111246699	A	G	0.2572	5.06997	5.60401e-05	24.2969
0.007	3.33304e-09	22589883	433540	-0.0414	13	rs9316706	G	A	0.6495	4.60906	3.67344e-05	15.9263
0.0084	2.22101e-10	51088809	433540	-0.0533	13	rs123378	A	G	0.8049	5.53088	2.91673e-05	12.6455
0.0076	1.31492e-31	80705730	433540	-0.0889	13	rs17072370	A	T	0.2787	5.00413	0.000126891	55.019
0.009	7.23602e-18	91948047	433540	-0.0775	13	rs9523295	A	G	0.1676	5.92594	4.77227e-05	20.6906
0.0066	1.456e-08	33575692	433540	-0.0374	13	rs391933	A	G	0.545	4.34569	3.67336e-05	15.926
0.0067	1.692e-21	26781528	433540	-0.0638	13	rs10507349	A	G	0.434	4.41153	0.000102754	44.5523
0.0084	1.91999e-08	101250258	433540	0.0472	14	rs77789961	T	C	0.2517	5.53088	2.74338e-05	11.8939
0.009	7.45933e-11	101255172	433540	-0.0586	14	rs73347525	G	A	0.2444	5.92594	3.61164e-05	15.6584
0.0071	1.49599e-08	103237952	433540	0.0402	14	rs55700915	A	G	0.4344	4.67491	3.63359e-05	15.7535
0.0075	1.017e-09	24878370	433540	-0.0458	14	rs12437434	T	C	0.2873	4.93828	3.52251e-05	15.2719
0.0066	1.97301e-09	38809661	433540	-0.0396	14	rs61975988	G	A	0.5431	4.34569	4.12102e-05	17.8669
0.0073	8.40621e-11	77382503	433540	0.0474	14	rs58524310	G	A	0.3268	4.80659	4.27896e-05	18.5517
0.0067	1.06096e-22	91522253	433540	0.0657	15	rs8026714	A	G	0.486	4.41153	0.000110811	48.0459
0.0083	1.741e-20	40615872	433540	0.077	15	rs12907887	C	G	0.229	5.46503	7.00997e-05	30.393
0.0067	1.62218e-26	77776498	433540	0.0714	15	rs952471	G	C	0.3949	4.41153	0.000125188	54.2805
0.0071	6.28594e-10	91458552	433540	-0.0439	15	rs1266488	C	T	0.4125	4.67491	4.2741e-05	18.5307
0.0067	7.29625e-33	62394264	433540	-0.08	15	rs8037894	C	G	0.4144	4.41153	0.000159607	69.2068
0.0079	2.133e-09	75595357	433540	0.0473	15	rs35917376	A	T	0.6207	5.20166	3.89344e-05	16.8802
0.01	3.39e-08	28546173	433540	-0.0552	15	rs76704029	C	T	0.2678	6.58438	2.75625e-05	11.9497
0.0068	2.05589e-14	38828140	433540	0.052	15	rs8043085	T	G	0.4493	4.47738	6.67484e-05	28.9399
0.0078	9.4254e-14	62133674	433540	-0.0581	15	rs9788635	T	C	0.2437	5.13581	4.71752e-05	20.4532
0.0084	8.38108e-13	90428894	433540	-0.0601	15	rs10852123	C	A	0.799	5.53088	3.79257e-05	16.4429
0.0071	2.78702e-09	3647098	433540	0.0422	16	rs2240885	A	G	0.4027	4.67491	3.91997e-05	16.9952
0.0123	4.85065e-17	20323168	433540	0.1032	16	rs117267808	A	G	0.0782	8.09878	2.34096e-05	10.1492
0.0089	1.54989e-48	53800954	433540	0.1303	16	rs1421085	C	T	0.1668	5.86009	0.000137422	59.5857
0.0075	3.4033e-12	73100308	433540	-0.0522	16	rs6416749	T	C	0.6254	4.93828	5.23534e-05	22.6984
0.0079	1.31099e-13	36062935	433540	0.0585	17	rs3094508	C	T	0.2441	5.20166	4.66757e-05	20.2366
0.0115	8.98669e-24	6953781	433540	0.1156	17	rs186568031	T	C	0.0942	7.57203	3.97744e-05	17.2444
0.0073	1.59698e-60	36101156	433540	-0.1198	17	rs7501939	C	T	0.7023	4.80659	0.000259759	112.645
0.0072	2.14902e-09	29647358	433540	-0.0431	17	rs3837848	AT	A	0.3491	4.74075	3.75625e-05	16.2854
0.007	2.14398e-08	6964583	433540	0.0392	17	rs7210161	C	G	0.502	4.60906	3.61668e-05	15.6802
0.0076	8.70102e-10	7076836	433540	0.0466	18	rs9948462	T	C	0.7048	5.00413	3.60851e-05	15.6448
0.0078	4.8095e-27	57852587	433540	0.084	18	rs476828	C	T	0.243	5.13581	9.84175e-05	42.6719
0.0076	1.97301e-09	46239123	433540	0.0456	19	rs12610052	C	T	0.3068	5.00413	3.53197e-05	15.313
0.0079	4.02161e-32	46157916	433540	-0.0932	19	rs7507912	A	G	0.2633	5.20166	0.000124543	54.0009
0.0071	9.79693e-10	7986638	433540	0.0434	19	rs475002	G	C	0.5184	4.67491	4.30343e-05	18.6578
0.0068	2.28876e-16	33887405	433540	-0.0558	19	rs7250869	C	T	0.4663	4.47738	7.73061e-05	33.5177
0.0071	1.65798e-09	22430241	433540	-0.0428	20	rs73085586	A	G	0.3563	4.67491	3.84478e-05	16.6692
0.007	4.32096e-09	48837478	433540	-0.0411	20	rs6012878	A	G	0.4428	4.60906	3.9238e-05	17.0118
0.0069	2.25009e-21	42994812	433540	0.0655	20	rs12625671	C	T	0.442	4.54322	0.000102528	44.4543
0.0072	1.393e-10	42814688	433540	-0.0462	20	rs2092518	T	G	0.3388	4.74075	4.25497e-05	18.4477
0.0077	1.79308e-17	50356302	433540	-0.0655	22	rs28691713	T	C	0.4448	5.06997	8.24359e-05	35.742

## Sheet: Esophageal cancer
Information related to SNPs used as instrumental variables for esophageal cancer
se.exposure	pval.exposure	pos.exposure	samplesize.exposure	beta.exposure	chr.exposure	SNP	effect_allele.exposure	other_allele.exposure	eaf.exposure	SD	Rsquare	Fvalue
0.0067	1.68112e-11	214158986	433540	0.0451	1	rs340875	C	G	0.537	4.41153	5.19708e-05	22.5325
0.0079	5.04429e-11	229642499	433540	-0.0519	1	rs238763	A	T	0.3217	5.20166	4.34464e-05	18.8365
0.0081	2.21106e-11	46249293	433540	-0.0542	1	rs59317019	CT	C	0.2932	5.33334	4.28045e-05	18.5582
0.0116	7.49376e-15	51191935	433540	-0.0902	1	rs11205766	A	T	0.0969	7.63788	2.44094e-05	10.5827
0.008	7.38584e-12	177878933	433540	0.0548	1	rs532504	A	G	0.2133	5.2675	3.6323e-05	15.748
0.007	4.29596e-10	20688352	433540	-0.0437	1	rs60573766	T	C	0.3653	4.60906	4.16856e-05	18.073
0.0092	5.58856e-11	39944249	433540	0.0603	1	rs61779313	C	T	0.1506	6.05763	2.53511e-05	10.9909
0.0087	5.40406e-10	64107893	433540	-0.054	1	rs2269245	A	G	0.1847	5.72841	2.6763e-05	11.6031
0.0071	1.83105e-14	45192080	433540	0.0544	2	rs12712928	C	G	0.4022	4.67491	6.51148e-05	28.2316
0.0074	1.54917e-15	60586707	433540	0.059	2	rs243018	G	C	0.6656	4.87244	6.52711e-05	28.2994
0.0072	1.525e-09	149568396	433540	-0.0435	2	rs4499362	T	C	0.361	4.74075	3.88439e-05	16.8409
0.0069	2.14684e-11	234303281	433540	0.0462	2	rs838720	G	C	0.4045	4.54322	4.98181e-05	21.5991
0.0066	1.01111e-21	27730940	433540	0.0632	2	rs1260326	C	T	0.4562	4.34569	0.00010494	45.5003
0.0116	2.54976e-17	630662	433540	0.0982	2	rs6731688	C	A	0.908	7.63788	2.76173e-05	11.9735
0.0087	1.01298e-11	170643788	433540	-0.0592	3	rs201018682	C	T	0.1838	5.72841	3.20441e-05	13.8928
0.007	1.508e-31	63891105	433540	-0.0818	3	rs9870576	C	T	0.3521	4.60906	0.000143709	62.3125
0.0072	1.34307e-11	123193270	433540	-0.0487	3	rs73856630	C	T	0.3338	4.74075	4.69337e-05	20.3485
0.0073	1.40602e-09	152382352	433540	-0.0442	3	rs1850421	C	A	0.7223	4.80659	3.39229e-05	14.7074
0.0067	3.11602e-09	186665645	433540	0.0397	3	rs3887925	T	C	0.4542	4.41153	4.01525e-05	17.4083
0.0088	2.69401e-37	23258614	433540	-0.1123	3	rs11926494	A	G	0.18	5.79425	0.000110887	48.0791
0.007	3.34503e-25	23560197	433540	0.0726	3	rs58718028	T	C	0.3409	4.60906	0.000111495	48.3428
0.007	3.73422e-11	114960798	433540	0.0463	3	rs1459513	C	A	0.6093	4.60906	4.80442e-05	20.83
0.0073	1.90678e-66	185495320	433540	0.1257	3	rs13092876	A	G	0.3122	4.80659	0.000293711	127.372
0.0076	1.546e-09	195830310	433540	0.0459	3	rs9866168	T	A	0.6394	5.00413	3.87969e-05	16.8206
0.0074	9.01156e-42	1254535	433540	-0.1002	4	rs7656416	T	C	0.3167	4.87244	0.000183034	79.3668
0.0074	7.40116e-20	1413421	433540	-0.0675	4	rs62286764	A	T	0.6477	4.87244	8.75853e-05	37.9749
0.0085	2.92281e-16	1784211	433540	-0.0695	4	rs35503308	G	C	0.7264	5.59672	6.12949e-05	26.5753
0.0083	4.64301e-16	71844118	433540	0.0674	4	rs28599782	A	G	0.209	5.46503	5.02906e-05	21.804
0.0067	1.42594e-27	153520279	433540	-0.0729	4	rs10011838	A	G	0.507	4.41153	0.000136509	59.1899
0.0073	3.843e-10	45186139	433540	0.0457	4	rs10938398	A	G	0.2921	4.80659	3.73844e-05	16.2082
0.0066	3.55631e-29	55810305	433540	0.074	5	rs256904	T	A	0.4923	4.34569	0.000144948	62.8497
0.0067	3.11602e-09	95843763	433540	0.0397	5	rs261982	T	C	0.414	4.41153	3.92944e-05	17.0363
0.0072	2.02395e-13	55818401	433540	0.0529	5	rs76878791	G	A	0.3219	4.74075	5.43578e-05	23.5675
0.0069	2.216e-08	133864599	433540	0.0386	5	rs329122	A	G	0.3865	4.54322	3.42327e-05	14.8417
0.0068	1.51008e-12	176513896	433540	0.0481	5	rs3135911	A	C	0.4324	4.47738	5.66502e-05	24.5614
0.0068	2.58702e-09	14768092	433540	-0.0405	5	rs6885132	G	C	0.444	4.47738	4.03972e-05	17.5144
0.0067	1.83502e-08	74574984	433540	-0.0377	5	rs2126736	G	A	0.5721	4.41153	3.57559e-05	15.5021
0.0067	1.06292e-13	137293227	433540	-0.0498	6	rs2327777	C	T	0.5492	4.41153	6.30993e-05	27.3577
0.0069	2.34909e-18	20510461	433540	0.0603	6	rs9368194	C	G	0.5343	4.54322	8.76655e-05	38.0097
0.007	1.15213e-43	20857925	433540	0.097	6	rs16884229	C	T	0.3345	4.60906	0.000197193	85.5077
0.0085	1.98793e-12	31143241	433540	-0.0598	6	rs9461650	A	G	0.208	5.59672	3.76144e-05	16.3079
0.0093	1.23595e-16	31204694	433540	-0.077	6	rs3869115	G	C	0.1681	6.12347	4.42237e-05	19.1735
0.0075	3.78504e-09	50787459	433540	0.0442	6	rs62405419	T	G	0.2682	4.93828	3.14466e-05	13.6337
0.0083	6.35199e-09	143056556	433540	-0.0482	6	rs9390022	C	T	0.2003	5.46503	2.49199e-05	10.804
0.0067	4.9545e-183	20683164	433540	0.1933	6	rs9350271	A	G	0.4225	4.41153	0.000936901	406.563
0.0075	4.58596e-08	7172221	433540	-0.041	6	rs55734389	G	C	0.3017	4.93828	2.90445e-05	12.5922
0.0094	2.2009e-14	7231843	433540	-0.0718	6	rs9379084	A	G	0.2014	6.18931	4.32895e-05	18.7685
0.0077	1.7869e-22	39046644	433540	-0.0751	6	rs742762	C	A	0.2882	5.06997	9.00225e-05	39.0317
0.0112	6.45803e-16	34236973	433540	-0.0905	6	rs2780215	G	A	0.1082	7.3745	2.90641e-05	12.6008
0.0083	7.57356e-13	117996631	433540	-0.0595	6	rs80196932	C	T	0.2141	5.46503	3.98899e-05	17.2945
0.0067	2.55976e-12	126964510	433540	0.0469	6	rs4273712	G	A	0.4688	4.41153	5.62915e-05	24.4059
0.0068	4.41998e-09	131954879	433540	-0.0399	6	rs1206684	A	G	0.4799	4.47738	3.9643e-05	17.1874
0.0072	1.75186e-19	15063923	433540	-0.065	7	rs10950550	G	T	0.3168	4.74075	8.13759e-05	35.2824
0.0081	3.05211e-12	28219310	433540	-0.0565	7	rs3735567	A	G	0.2224	5.33334	3.88167e-05	16.8292
0.0071	8.38301e-09	93107093	433540	-0.0409	7	rs2074120	C	A	0.677	4.67491	3.34751e-05	14.5132
0.0099	3.21514e-11	102336979	433540	-0.0657	7	rs75990271	C	T	0.1848	6.51853	3.06075e-05	13.2699
0.0077	3.61826e-19	127229347	433540	0.0689	7	rs3735641	G	A	0.7395	5.06997	7.11547e-05	30.8505
0.0067	1.66917e-12	157024510	433540	0.0473	7	rs1182444	G	A	0.4947	4.41153	5.74731e-05	24.9182
0.0067	8.22811e-22	14898282	433540	0.0643	7	rs17168486	T	C	0.4181	4.41153	0.000103372	44.8202
0.0085	2.75994e-11	28259233	433540	0.0566	7	rs1513275	C	T	0.7836	5.59672	3.46855e-05	15.038
0.008	1.52405e-15	89752238	433540	0.0638	7	rs39233	C	G	0.2231	5.2675	5.08542e-05	22.0484
0.0109	1.57906e-55	127846470	433540	0.1711	7	rs35589574	T	C	0.1121	7.17697	0.00011314	49.0562
0.0071	8.41783e-11	44174857	433540	0.0461	7	rs2908279	G	T	0.627	4.67491	4.54844e-05	19.7201
0.0068	2.25476e-15	13886654	433540	0.0539	7	rs7787720	T	C	0.4209	4.47738	7.06469e-05	30.6303
0.007	6.95825e-22	69696905	433540	0.0673	7	rs12698877	G	A	0.3362	4.60906	9.51634e-05	41.2609
0.0078	3.05098e-08	73503743	433540	0.0432	8	rs349359	C	A	0.2424	5.13581	2.59867e-05	11.2665
0.0071	3.925e-09	126474405	433540	-0.0418	8	rs2980883	G	T	0.6312	4.67491	3.72216e-05	16.1376
0.0072	6.41505e-09	95960886	433540	-0.0418	8	rs896852	T	G	0.7002	4.74075	3.26394e-05	14.1509
0.0071	7.51104e-10	36849946	433540	0.0437	8	rs4286946	G	C	0.3521	4.67491	3.98677e-05	17.2848
0.007	1.41599e-08	118049260	433540	0.0397	8	rs11426513	AT	A	0.5033	4.60906	3.70943e-05	16.0824
0.0067	1.68112e-11	37391203	433540	-0.0451	8	rs4739515	C	G	0.4617	4.41153	5.19504e-05	22.5236
0.0067	5.24928e-27	41506152	433540	0.0721	8	rs4736999	G	C	0.4525	4.41153	0.00013235	57.3864
0.0067	3.72477e-67	118184783	433540	-0.116	8	rs13266634	T	C	0.4143	4.41153	0.00033555	145.523
0.0067	4.4157e-164	22132878	433540	-0.1829	9	rs10965248	C	T	0.437	4.41153	0.000845802	366.998
0.0123	4.51856e-26	139246588	433540	0.1299	9	rs376993806	G	A	0.8821	8.09878	5.35107e-05	23.2002
0.0067	2.18102e-08	1032567	433540	0.0375	9	rs1016565	A	G	0.4209	4.41153	3.52246e-05	15.2717
0.0067	4.46272e-27	4290085	433540	0.0722	9	rs4237150	C	G	0.4262	4.41153	0.000131009	56.8046
0.0068	1.43087e-28	84308948	433540	-0.0754	9	rs2796441	A	G	0.6103	4.47738	0.000134896	58.4905
0.0068	1.262e-08	136155444	433540	0.0387	9	rs633862	T	C	0.5422	4.47738	3.70886e-05	16.0799
0.0088	5.39759e-24	94276526	433540	0.0889	10	rs7895832	T	A	0.177	5.79425	6.85823e-05	29.7351
0.0082	5.21675e-13	64901223	433540	-0.0592	10	rs16918226	T	A	0.2059	5.39919	3.93141e-05	17.0448
0.0067	5.36661e-12	77314617	433540	-0.0462	10	rs7900112	A	T	0.5141	4.41153	5.47936e-05	23.7564
0.0067	2.59699e-09	112801213	433540	0.0399	10	rs7090695	C	G	0.5569	4.41153	4.03716e-05	17.5033
0.0081	1.014e-08	12104286	433540	-0.0464	10	rs76203868	G	C	0.2572	5.33334	2.89208e-05	12.5386
0.0085	1.52405e-23	12324273	433540	0.085	10	rs10795946	G	C	0.2264	5.59672	8.07967e-05	35.0313
0.007	1.81702e-08	12569272	433540	0.0394	10	rs7084330	G	C	0.3365	4.60906	3.26305e-05	14.147
0.0077	1.26503e-71	94435673	433540	-0.1378	10	rs35906730	A	G	0.7355	5.06997	0.000287426	124.646
0.0166	8.18276e-62	114754088	433540	0.2754	10	rs7901695	C	T	0.0382	10.9301	4.6651e-05	20.2259
0.0071	5.27959e-17	122929493	433540	0.0595	10	rs10886863	C	T	0.6641	4.67491	7.22706e-05	31.3343
0.0069	9.77012e-62	12309139	433540	0.1144	10	rs11257657	G	C	0.4832	4.54322	0.000316668	137.331
0.0068	6.54636e-19	80943841	433540	-0.0604	10	rs703980	A	G	0.4334	4.47738	8.93763e-05	38.7515
0.0074	1e-200	2858546	433540	-0.2476	11	rs2237897	T	C	0.3679	4.87244	0.00120103	521.319
0.0097	2.06919e-24	2827486	433540	0.0989	11	rs3852529	T	C	0.164	6.38684	6.57507e-05	28.5073
0.0069	1.70294e-26	17415190	433540	-0.0735	11	rs4148646	G	C	0.6154	4.54322	0.000123892	53.7186
0.0066	1.617e-10	27724745	433540	0.0422	11	rs988748	G	C	0.5648	4.34569	4.63577e-05	20.0987
0.0081	4.93174e-24	2892955	433540	0.0819	11	rs2289488	C	G	0.3147	5.33334	0.000101713	44.1009
0.0068	4.48497e-08	92708710	433540	0.0372	11	rs10830963	G	C	0.421	4.47738	3.36534e-05	14.5905
0.0085	2.46099e-10	4376091	433540	0.0538	12	rs12818766	A	G	0.2787	5.59672	3.71518e-05	16.1073
0.0096	1.04112e-12	4381981	433540	-0.0684	12	rs7304270	T	C	0.2386	6.321	4.25455e-05	18.4459
0.007	7.76247e-12	108629780	433540	-0.0479	12	rs1426371	A	G	0.5089	4.60906	5.39856e-05	23.4061
0.0077	4.06912e-19	31456888	433540	0.0688	12	rs4930974	T	C	0.2693	5.06997	7.24722e-05	31.4217
0.0071	6.57961e-21	27963402	433540	-0.0666	12	rs3751236	A	G	0.3283	4.67491	8.95115e-05	38.8101
0.0069	5.67401e-09	97850215	433540	-0.0402	12	rs10860209	A	C	0.411	4.54322	3.79063e-05	16.4345
0.0087	4.85959e-16	121432299	433540	0.0706	12	rs55783344	T	C	0.1838	5.72841	4.55737e-05	19.7588
0.0071	4.95222e-16	66232810	433540	0.0576	12	rs2583934	T	G	0.3396	4.67491	6.80932e-05	29.523
0.0068	4.9136e-11	71449521	433540	0.0447	12	rs7313668	T	G	0.3742	4.47738	4.66807e-05	20.2388
0.0077	1.53603e-15	118400856	433540	0.0614	12	rs111246699	A	G	0.2572	5.06997	5.60401e-05	24.2969
0.007	3.33304e-09	22589883	433540	-0.0414	13	rs9316706	G	A	0.6495	4.60906	3.67344e-05	15.9263
0.0084	2.22101e-10	51088809	433540	-0.0533	13	rs123378	A	G	0.8049	5.53088	2.91673e-05	12.6455
0.0076	1.31492e-31	80705730	433540	-0.0889	13	rs17072370	A	T	0.2787	5.00413	0.000126891	55.019
0.009	7.23602e-18	91948047	433540	-0.0775	13	rs9523295	A	G	0.1676	5.92594	4.77227e-05	20.6906
0.0066	1.456e-08	33575692	433540	-0.0374	13	rs391933	A	G	0.545	4.34569	3.67336e-05	15.926
0.0067	1.692e-21	26781528	433540	-0.0638	13	rs10507349	A	G	0.434	4.41153	0.000102754	44.5523
0.0084	1.91999e-08	101250258	433540	0.0472	14	rs77789961	T	C	0.2517	5.53088	2.74338e-05	11.8939
0.009	7.45933e-11	101255172	433540	-0.0586	14	rs73347525	G	A	0.2444	5.92594	3.61164e-05	15.6584
0.0071	1.49599e-08	103237952	433540	0.0402	14	rs55700915	A	G	0.4344	4.67491	3.63359e-05	15.7535
0.0075	1.017e-09	24878370	433540	-0.0458	14	rs12437434	T	C	0.2873	4.93828	3.52251e-05	15.2719
0.0066	1.97301e-09	38809661	433540	-0.0396	14	rs61975988	G	A	0.5431	4.34569	4.12102e-05	17.8669
0.0073	8.40621e-11	77382503	433540	0.0474	14	rs58524310	G	A	0.3268	4.80659	4.27896e-05	18.5517
0.0067	1.06096e-22	91522253	433540	0.0657	15	rs8026714	A	G	0.486	4.41153	0.000110811	48.0459
0.0083	1.741e-20	40615872	433540	0.077	15	rs12907887	C	G	0.229	5.46503	7.00997e-05	30.393
0.0067	1.62218e-26	77776498	433540	0.0714	15	rs952471	G	C	0.3949	4.41153	0.000125188	54.2805
0.0071	6.28594e-10	91458552	433540	-0.0439	15	rs1266488	C	T	0.4125	4.67491	4.2741e-05	18.5307
0.0067	7.29625e-33	62394264	433540	-0.08	15	rs8037894	C	G	0.4144	4.41153	0.000159607	69.2068
0.0079	2.133e-09	75595357	433540	0.0473	15	rs35917376	A	T	0.6207	5.20166	3.89344e-05	16.8802
0.01	3.39e-08	28546173	433540	-0.0552	15	rs76704029	C	T	0.2678	6.58438	2.75625e-05	11.9497
0.0068	2.05589e-14	38828140	433540	0.052	15	rs8043085	T	G	0.4493	4.47738	6.67484e-05	28.9399
0.0078	9.4254e-14	62133674	433540	-0.0581	15	rs9788635	T	C	0.2437	5.13581	4.71752e-05	20.4532
0.0084	8.38108e-13	90428894	433540	-0.0601	15	rs10852123	C	A	0.799	5.53088	3.79257e-05	16.4429
0.0071	2.78702e-09	3647098	433540	0.0422	16	rs2240885	A	G	0.4027	4.67491	3.91997e-05	16.9952
0.0123	4.85065e-17	20323168	433540	0.1032	16	rs117267808	A	G	0.0782	8.09878	2.34096e-05	10.1492
0.0089	1.54989e-48	53800954	433540	0.1303	16	rs1421085	C	T	0.1668	5.86009	0.000137422	59.5857
0.0075	3.4033e-12	73100308	433540	-0.0522	16	rs6416749	T	C	0.6254	4.93828	5.23534e-05	22.6984
0.0079	1.31099e-13	36062935	433540	0.0585	17	rs3094508	C	T	0.2441	5.20166	4.66757e-05	20.2366
0.0115	8.98669e-24	6953781	433540	0.1156	17	rs186568031	T	C	0.0942	7.57203	3.97744e-05	17.2444
0.0073	1.59698e-60	36101156	433540	-0.1198	17	rs7501939	C	T	0.7023	4.80659	0.000259759	112.645
0.0072	2.14902e-09	29647358	433540	-0.0431	17	rs3837848	AT	A	0.3491	4.74075	3.75625e-05	16.2854
0.007	2.14398e-08	6964583	433540	0.0392	17	rs7210161	C	G	0.502	4.60906	3.61668e-05	15.6802
0.0076	8.70102e-10	7076836	433540	0.0466	18	rs9948462	T	C	0.7048	5.00413	3.60851e-05	15.6448
0.0078	4.8095e-27	57852587	433540	0.084	18	rs476828	C	T	0.243	5.13581	9.84175e-05	42.6719
0.0076	1.97301e-09	46239123	433540	0.0456	19	rs12610052	C	T	0.3068	5.00413	3.53197e-05	15.313
0.0079	4.02161e-32	46157916	433540	-0.0932	19	rs7507912	A	G	0.2633	5.20166	0.000124543	54.0009
0.0071	9.79693e-10	7986638	433540	0.0434	19	rs475002	G	C	0.5184	4.67491	4.30343e-05	18.6578
0.0068	2.28876e-16	33887405	433540	-0.0558	19	rs7250869	C	T	0.4663	4.47738	7.73061e-05	33.5177
0.0071	1.65798e-09	22430241	433540	-0.0428	20	rs73085586	A	G	0.3563	4.67491	3.84478e-05	16.6692
0.007	4.32096e-09	48837478	433540	-0.0411	20	rs6012878	A	G	0.4428	4.60906	3.9238e-05	17.0118
0.0069	2.25009e-21	42994812	433540	0.0655	20	rs12625671	C	T	0.442	4.54322	0.000102528	44.4543
0.0072	1.393e-10	42814688	433540	-0.0462	20	rs2092518	T	G	0.3388	4.74075	4.25497e-05	18.4477
0.0077	1.79308e-17	50356302	433540	-0.0655	22	rs28691713	T	C	0.4448	5.06997	8.24359e-05	35.742

[truncated: 2 more sheets: Gastric cancer, Hematological malignancy]
