# Supplementary material for: A Mendelian randomization study of type 2 diabetes and cancer risk in East Asians
Source: Cancer Cell Int. 2025 Aug 4;25:295. doi: 10.1186/s12935-025-03929-1 (PMC12320361; doi:10.1186/s12935-025-03929-1)
Supplement: Supplementary file 4 — Supplementary Material 4 [file 12935_2025_3929_MOESM4_ESM.xlsx]

## Sheet: T2D
Information related to SNPs used as instrumental variables for T2D
Chr	SNP	EAF	EA	NEA	Beta	SE	P value
1	rs340875	0.537	C	G	0.0451	0.0067	1.68112e-11		abbreviations：
1	rs238763	0.3217	A	T	-0.0519	0.0079	5.04429e-11			Chr：	chromosome
1	rs59317019	0.2932	CT	C	-0.0542	0.0081	2.21106e-11			SNP：	single nucleotide polymorphism
1	rs11205766	0.0969	A	T	-0.0902	0.0116	7.49376e-15			EAF：	expected average frequency
1	rs532504	0.2133	A	G	0.0548	0.008	7.38584e-12			EA：	effect allele
1	rs60573766	0.3653	T	C	-0.0437	0.007	4.29596e-10			NEA：	non-effect allele
1	rs61779313	0.1506	C	T	0.0603	0.0092	5.58856e-11			Beta:	Regression Coefficient
1	rs2269245	0.1847	A	G	-0.054	0.0087	5.40406e-10			SE:	Standard Error
2	rs12712928	0.4022	C	G	0.0544	0.0071	1.83105e-14
2	rs72874858	0.1108	C	T	-0.0692	0.011	3.15602e-10
2	rs243018	0.6656	G	C	0.059	0.0074	1.54917e-15
2	rs4499362	0.361	T	C	-0.0435	0.0072	1.525e-09
2	rs838720	0.4045	G	C	0.0462	0.0069	2.14684e-11
2	rs1260326	0.4562	C	T	0.0632	0.0066	1.01111e-21
2	rs6731688	0.908	C	A	0.0982	0.0116	2.54976e-17
2	rs62173901	0.0313	G	A	-0.1229	0.0199	6.58006e-10
3	rs201018682	0.1838	C	T	-0.0592	0.0087	1.01298e-11
3	rs9870576	0.3521	C	T	-0.0818	0.007	1.508e-31
3	rs73856630	0.3338	C	T	-0.0487	0.0072	1.34307e-11
3	rs1850421	0.7223	C	A	-0.0442	0.0073	1.40602e-09
3	rs3887925	0.4542	T	C	0.0397	0.0067	3.11602e-09
3	rs11926494	0.18	A	G	-0.1123	0.0088	2.69401e-37
3	rs13086331	0.1813	C	T	-0.0509	0.0088	7.29105e-09
3	rs58718028	0.3409	T	C	0.0726	0.007	3.34503e-25
3	rs1459513	0.6093	C	A	0.0463	0.007	3.73422e-11
3	rs3963364	0.05	A	C	-0.1146	0.0173	3.4898e-11
3	rs13092876	0.3122	A	G	0.1257	0.0073	1.90678e-66
3	rs9866168	0.6394	T	A	0.0459	0.0076	1.546e-09
4	rs7656416	0.3167	T	C	-0.1002	0.0074	9.01156e-42
4	rs62286764	0.6477	A	T	-0.0675	0.0074	7.40116e-20
4	rs35503308	0.7264	G	C	-0.0695	0.0085	2.92281e-16
4	rs28599782	0.209	A	G	0.0674	0.0083	4.64301e-16
4	rs10011838	0.507	A	G	-0.0729	0.0067	1.42594e-27
4	rs10938398	0.2921	A	G	0.0457	0.0073	3.843e-10
4	rs410504	0.9555	G	A	0.1315	0.0174	4.1096e-14
5	rs256904	0.4923	T	A	0.074	0.0066	3.55631e-29
5	rs261982	0.414	T	C	0.0397	0.0067	3.11602e-09
5	rs117027183	0.1601	A	G	0.05	0.0091	3.91796e-08
5	rs76878791	0.3219	G	A	0.0529	0.0072	2.02395e-13
5	rs329122	0.3865	A	G	0.0386	0.0069	2.216e-08
5	rs3135911	0.4324	A	C	0.0481	0.0068	1.51008e-12
5	rs6885132	0.444	G	C	-0.0405	0.0068	2.58702e-09
5	rs2126736	0.5721	G	A	-0.0377	0.0067	1.83502e-08
6	rs2327777	0.5492	C	T	-0.0498	0.0067	1.06292e-13
6	rs9368194	0.5343	C	G	0.0603	0.0069	2.34909e-18
6	rs16884229	0.3345	C	T	0.097	0.007	1.15213e-43
6	rs9461650	0.208	A	G	-0.0598	0.0085	1.98793e-12
6	rs3869115	0.1681	G	C	-0.077	0.0093	1.23595e-16
6	rs62405419	0.2682	T	G	0.0442	0.0075	3.78504e-09
6	rs9390022	0.2003	C	T	-0.0482	0.0083	6.35199e-09
6	rs9350271	0.4225	A	G	0.1933	0.0067	4.9545e-183
6	rs55734389	0.3017	G	C	-0.041	0.0075	4.58596e-08
6	rs9379084	0.2014	A	G	-0.0718	0.0094	2.2009e-14
6	rs742762	0.2882	C	A	-0.0751	0.0077	1.7869e-22
6	rs2780215	0.1082	G	A	-0.0905	0.0112	6.45803e-16
6	rs80196932	0.2141	C	T	-0.0595	0.0083	7.57356e-13
6	rs4273712	0.4688	G	A	0.0469	0.0067	2.55976e-12
6	rs1206684	0.4799	A	G	-0.0399	0.0068	4.41998e-09
7	rs10950550	0.3168	G	T	-0.065	0.0072	1.75186e-19
7	rs3735567	0.2224	A	G	-0.0565	0.0081	3.05211e-12
7	rs2074120	0.677	C	A	-0.0409	0.0071	8.38301e-09
7	rs75990271	0.1848	C	T	-0.0657	0.0099	3.21514e-11
7	rs3735641	0.7395	G	A	0.0689	0.0077	3.61826e-19
7	rs62485379	0.073	T	A	0.071	0.0127	2.26298e-08
7	rs1182444	0.4947	G	A	0.0473	0.0067	1.66917e-12
7	rs17168486	0.4181	T	C	0.0643	0.0067	8.22811e-22
7	rs1513275	0.7836	C	T	0.0566	0.0085	2.75994e-11
7	rs39233	0.2231	C	G	0.0638	0.008	1.52405e-15
7	rs35589574	0.1121	T	C	0.1711	0.0109	1.57906e-55
7	rs2908279	0.627	G	T	0.0461	0.0071	8.41783e-11
7	rs7787720	0.4209	T	C	0.0539	0.0068	2.25476e-15
7	rs12698877	0.3362	G	A	0.0673	0.007	6.95825e-22
8	rs34642578	0.0533	T	C	0.0893	0.0148	1.60199e-09
8	rs349359	0.2424	C	A	0.0432	0.0078	3.05098e-08
8	rs149265787	0.0239	G	A	0.1339	0.0216	5.68002e-10
8	rs2980883	0.6312	G	T	-0.0418	0.0071	3.925e-09
8	rs896852	0.7002	T	G	-0.0418	0.0072	6.41505e-09
8	rs4286946	0.3521	G	C	0.0437	0.0071	7.51104e-10
8	rs11426513	0.5033	AT	A	0.0397	0.007	1.41599e-08
8	rs4739515	0.4617	C	G	-0.0451	0.0067	1.68112e-11
8	rs4736999	0.4525	G	C	0.0721	0.0067	5.24928e-27
8	rs13266634	0.4143	T	C	-0.116	0.0067	3.72477e-67
9	rs113154802	0.1115	T	C	-0.0601	0.0109	3.51196e-08
9	rs1575972	0.0483	A	T	-0.1264	0.0162	6.07156e-15
9	rs4078098	0.0312	T	C	-0.1947	0.0267	3.0507e-13
9	rs10965248	0.437	C	T	-0.1829	0.0067	4.4157e-164
9	rs376993806	0.8821	G	A	0.1299	0.0123	4.51856e-26
9	rs1328412	0.0552	C	T	-0.0967	0.0148	6.41357e-11
9	rs1016565	0.4209	A	G	0.0375	0.0067	2.18102e-08
9	rs4237150	0.4262	C	G	0.0722	0.0067	4.46272e-27
9	rs2796441	0.6103	A	G	-0.0754	0.0068	1.43087e-28
9	rs633862	0.5422	T	C	0.0387	0.0068	1.262e-08
10	rs7895832	0.177	T	A	0.0889	0.0088	5.39759e-24
10	rs146716733	0.1317	T	C	-0.0596	0.01	2.52197e-09
10	rs16918226	0.2059	T	A	-0.0592	0.0082	5.21675e-13
10	rs7900112	0.5141	A	T	-0.0462	0.0067	5.36661e-12
10	rs7090695	0.5569	C	G	0.0399	0.0067	2.59699e-09
10	rs76203868	0.2572	G	C	-0.0464	0.0081	1.014e-08
10	rs10795946	0.2264	G	C	0.085	0.0085	1.52405e-23
10	rs7084330	0.3365	G	C	0.0394	0.007	1.81702e-08
10	rs35906730	0.7355	A	G	-0.1378	0.0077	1.26503e-71
10	rs4403739	0.9714	T	C	-0.156	0.0197	2.39773e-15
10	rs57373996	0.0483	GTTTA	G	0.1263	0.0171	1.51391e-13
10	rs7901695	0.0382	C	T	0.2754	0.0166	8.18276e-62
10	rs10886863	0.6641	C	T	0.0595	0.0071	5.27959e-17
10	rs11257657	0.4832	G	C	0.1144	0.0069	9.77012e-62
10	rs703980	0.4334	A	G	-0.0604	0.0068	6.54636e-19
10	rs11374208	0.9591	TC	T	-0.1687	0.0164	8.10028e-25
11	rs2237897	0.3679	T	C	-0.2476	0.0074	1e-200
11	rs3852529	0.164	T	C	0.0989	0.0097	2.06919e-24
11	rs4148646	0.6154	G	C	-0.0735	0.0069	1.70294e-26
11	rs988748	0.5648	G	C	0.0422	0.0066	1.617e-10
11	rs7107784	0.9055	A	G	-0.0863	0.0118	2.60196e-13
11	rs2289488	0.3147	C	G	0.0819	0.0081	4.93174e-24
11	rs7109575	0.0552	A	G	-0.141	0.015	5.45632e-21
11	rs10830963	0.421	G	C	0.0372	0.0068	4.48497e-08
12	rs12818766	0.2787	A	G	0.0538	0.0085	2.46099e-10
12	rs7304270	0.2386	T	C	-0.0684	0.0096	1.04112e-12
12	rs1426371	0.5089	A	G	-0.0479	0.007	7.76247e-12
12	rs147707338	0.0695	T	C	0.0865	0.014	6.468e-10
12	rs4930974	0.2693	T	C	0.0688	0.0077	4.06912e-19
12	rs34811727	0.0767	T	G	0.0763	0.0129	3.32399e-09
12	rs3751236	0.3283	A	G	-0.0666	0.0071	6.57961e-21
12	rs10860209	0.411	A	C	-0.0402	0.0069	5.67401e-09
12	rs55783344	0.1838	T	C	0.0706	0.0087	4.85959e-16
12	rs2583934	0.3396	T	G	0.0576	0.0071	4.95222e-16
12	rs7313668	0.3742	T	G	0.0447	0.0068	4.9136e-11
12	rs111246699	0.2572	A	G	0.0614	0.0077	1.53603e-15
13	rs9316706	0.6495	G	A	-0.0414	0.007	3.33304e-09
13	rs123378	0.8049	A	G	-0.0533	0.0084	2.22101e-10
13	rs17072370	0.2787	A	T	-0.0889	0.0076	1.31492e-31
13	rs9523295	0.1676	A	G	-0.0775	0.009	7.23602e-18
13	rs391933	0.545	A	G	-0.0374	0.0066	1.456e-08
13	rs10507349	0.434	A	G	-0.0638	0.0067	1.692e-21
14	rs77789961	0.2517	T	C	0.0472	0.0084	1.91999e-08
14	rs73347525	0.2444	G	A	-0.0586	0.009	7.45933e-11
14	rs55700915	0.4344	A	G	0.0402	0.0071	1.49599e-08
14	rs12437434	0.2873	T	C	-0.0458	0.0075	1.017e-09
14	rs61975988	0.5431	G	A	-0.0396	0.0066	1.97301e-09
14	rs58524310	0.3268	G	A	0.0474	0.0073	8.40621e-11
15	rs8026714	0.486	A	G	0.0657	0.0067	1.06096e-22
15	rs12907887	0.229	C	G	0.077	0.0083	1.741e-20
15	rs952471	0.3949	G	C	0.0714	0.0067	1.62218e-26
15	rs1266488	0.4125	C	T	-0.0439	0.0071	6.28594e-10
15	rs8037894	0.4144	C	G	-0.08	0.0067	7.29625e-33
15	rs35917376	0.6207	A	T	0.0473	0.0079	2.133e-09
15	rs76704029	0.2678	C	T	-0.0552	0.01	3.39e-08
15	rs8043085	0.4493	T	G	0.052	0.0068	2.05589e-14
15	rs149336329	0.0506	T	G	-0.1006	0.0167	1.702e-09
15	rs9788635	0.2437	T	C	-0.0581	0.0078	9.4254e-14
15	rs10852123	0.799	C	A	-0.0601	0.0084	8.38108e-13
16	rs2240885	0.4027	A	G	0.0422	0.0071	2.78702e-09
16	rs117267808	0.0782	A	G	0.1032	0.0123	4.85065e-17
16	rs4544248	0.0777	G	C	0.0976	0.0123	2.1062e-15
16	rs1421085	0.1668	C	T	0.1303	0.0089	1.54989e-48
16	rs6416749	0.6254	T	C	-0.0522	0.0075	3.4033e-12
17	rs3094508	0.2441	C	T	0.0585	0.0079	1.31099e-13
17	rs186568031	0.0942	T	C	0.1156	0.0115	8.98669e-24
17	rs7501939	0.7023	C	T	-0.1198	0.0073	1.59698e-60
17	rs3837848	0.3491	AT	A	-0.0431	0.0072	2.14902e-09
17	rs2706710	0.0813	T	C	0.0711	0.0126	1.67302e-08
17	rs7210161	0.502	C	G	0.0392	0.007	2.14398e-08
18	rs9948462	0.7048	T	C	0.0466	0.0076	8.70102e-10
18	rs476828	0.243	C	T	0.084	0.0078	4.8095e-27
19	rs12610052	0.3068	C	T	0.0456	0.0076	1.97301e-09
19	rs7507912	0.2633	A	G	-0.0932	0.0079	4.02161e-32
19	rs475002	0.5184	G	C	0.0434	0.0071	9.79693e-10
19	rs62112368	0.0625	A	G	-0.1113	0.0154	4.92833e-13
19	rs7250869	0.4663	C	T	-0.0558	0.0068	2.28876e-16
20	rs73085586	0.3563	A	G	-0.0428	0.0071	1.65798e-09
20	rs6012878	0.4428	A	G	-0.0411	0.007	4.32096e-09
20	rs12625671	0.442	C	T	0.0655	0.0069	2.25009e-21
20	rs2092518	0.3388	T	G	-0.0462	0.0072	1.393e-10
22	rs28691713	0.4448	T	C	-0.0655	0.0077	1.79308e-17

## Sheet: FG
Information related to SNPs used as instrumental variables for FG
Chr	SNP	EAF	EA	NEA	Beta	SE	P value				abbreviations：
2	rs780093	0.439	C	T	0.0289	0.0041	7.96159e-13					Chr：	chromosome
2	rs12712928	0.43	C	G	0.04	0.0045	7.51277e-19					SNP：	single nucleotide polymorphism
2	rs73972707	0.329	G	A	0.0521	0.0043	1.41612e-39					EAF：	expected average frequency
2	rs830030	0.537	A	T	-0.0292	0.0043	1.04906e-11					EA：	effect allele
2	rs148640213		G	A	-1.293	0.2235	7.23802e-09					NEA：	non-effect allele
7	rs17168486	0.439	T	C	0.0248	0.0041	4.36204e-09					Beta:	Regression Coefficient
7	rs2971670	0.182	T	C	0.0574	0.0051	3.5678e-31					SE:	Standard Error
7	rs2191346	0.306	C	G	-0.0325	0.0045	1.523e-13
8	rs13266634	0.46	T	C	-0.0313	0.0041	5.22035e-16
9	rs10814916	0.468	C	A	0.0229	0.0041	1.793e-10
11	rs10830963	0.437	G	C	0.0409	0.0043	3.51075e-20
11	rs2237896	0.376	A	G	-0.0251	0.0043	4.45502e-10
11	rs7115753	0.264	G	A	-0.0271	0.0048	6.73907e-10
14	rs149764572		G	A	-0.3518	0.3994	5.31496e-09
20	rs1337918	0.154	A	C	-0.0509	0.0059	2.48828e-16

## Sheet: HbA1c
Information related to SNPs used as instrumental variables for HbA1c
Chr	SNP	EAF	EA	NEA	Beta	SE	P value
1	rs2375278	0.824	G	A	-0.0112	0.0017	1.04906e-11
1	rs7547793	0.88	C	A	0.0118	0.0021	6.61104e-09			abbreviations：
1	rs1175549	0.214	C	A	-0.0098	0.0015	7.12689e-13				Chr：	chromosome
1	rs267738	0.203	G	T	-0.0109	0.0016	1.14104e-11				SNP：	single nucleotide polymorphism
1	rs857725	0.277	G	T	0.0208	0.0014	5.42625e-55				EAF：	expected average frequency
1	rs340882	0.58	G	C	0.0084	0.0013	1.483e-10				EA：	effect allele
2	rs13419763	0.588	T	C	0.008	0.0014	5.481e-09				NEA：	non-effect allele
2	rs79403657	0.177	G	C	0.009	0.0017	2.03301e-08				Beta:	Regression Coefficient
2	rs10169706	0.04	T	C	0.026	0.0046	1.48201e-08				SE:	Standard Error
2	rs12612492	0.148	T	C	0.0188	0.0019	1.88322e-26
2	rs13389076	0.034	A	G	0.0332	0.0038	3.03599e-18
2	rs1367173	0.106	T	C	-0.0152	0.002	1.65997e-14
2	rs560887	0.694	C	T	0.0307	0.0014	5.54626e-122
3	rs9818758	0.204	A	G	0.0131	0.0017	1.49417e-13
3	rs11720108	0.182	T	C	-0.0129	0.0015	2.95121e-18
3	rs12491937	0.445	G	A	-0.009	0.0013	1.4171e-13
3	rs6798941	0.322	T	C	0.0086	0.0015	1.49101e-08
3	rs13089972	0.584	A	T	0.0111	0.0014	1.87413e-15
3	rs6804915	0.288	A	C	-0.0108	0.0014	2.75931e-16
4	rs13134327	0.331	A	G	0.0144	0.0014	2.80802e-26
5	rs6877043	0.362	C	T	-0.0085	0.0014	1.98701e-10
6	rs3778321	0.176	A	G	-0.0106	0.0016	4.18023e-11
6	rs204995	0.219	G	A	0.0098	0.0018	1.93201e-09
6	rs10946402	0.169	G	T	0.0101	0.0016	1.119e-10
6	rs1800562	0.046	A	G	-0.0383	0.0027	2.32702e-50
6	rs9376090	0.272	C	T	-0.0247	0.0014	1.89714e-62
7	rs10231021	0.492	A	T	0.0089	0.0013	8.69161e-14
7	rs2971670	0.181	T	C	0.0316	0.0017	5.10035e-88
7	rs4727979	0.094	C	A	-0.0121	0.0024	4.605e-08
7	rs2908277	0.117	A	G	0.0166	0.002	1.29003e-18
7	rs13234131	0.124	G	A	0.0113	0.002	2.06101e-09
8	rs4737009	0.262	A	G	0.0228	0.0015	8.29278e-56
8	rs2001945	0.53	C	G	0.0069	0.0013	6.17703e-10
8	rs6474359	0.022	C	T	-0.0427	0.0038	1.91293e-33
8	rs11558471	0.293	G	A	-0.0151	0.0014	3.38065e-25
9	rs7042939	0.582	G	A	-0.0102	0.0013	1.49692e-15
9	rs3829109	0.276	A	G	-0.0086	0.0015	2.683e-08
9	rs7861647	0.193	T	C	0.0128	0.0016	4.49883e-14
9	rs651007	0.215	T	C	0.0108	0.0015	3.2802e-15
9	rs10811661	0.165	C	T	-0.0128	0.0017	1.735e-14
9	rs61750929	0.041	T	C	-0.0284	0.0029	9.48637e-24
10	rs11257655	0.241	T	C	0.011	0.0016	1.91117e-13
10	rs2015803	0.265	T	C	0.0112	0.0016	2.2751e-12
10	rs17476364	0.099	C	T	-0.0858	0.0023	1e-200
10	rs7903146	0.307	T	C	0.0133	0.0014	1.044e-22
11	rs360147	0.264	T	C	-0.0086	0.0015	2.07601e-09
11	rs11039154	0.277	T	C	-0.0087	0.0014	3.10499e-09
11	rs7127313	0.336	T	C	0.0066	0.0013	4.84797e-08
11	rs608793	0.479	T	C	0.0065	0.0013	4.54496e-08
11	rs174559	0.285	A	G	-0.0106	0.0014	3.31131e-13
11	rs10830963	0.286	G	C	0.0197	0.0015	1.54099e-36
11	rs4980325	0.532	T	G	0.0108	0.0014	4.70327e-14
12	rs117233107	0.02	A	G	-0.047	0.0072	8.45279e-11
12	rs4760682	0.817	A	C	0.0164	0.0018	3.19669e-20
12	rs10774624	0.525	A	G	0.0093	0.0013	4.16965e-14
13	rs76533333	0.087	G	A	0.0265	0.0025	2.80996e-29
13	rs1278769	0.769	G	A	0.0091	0.0015	5.51442e-12
14	rs151165	0.397	A	T	0.0079	0.0014	2.037e-09
14	rs1535464	0.212	A	G	-0.0086	0.0017	1.11099e-08
14	rs10151436	0.11	T	A	-0.013	0.0021	3.85123e-11
15	rs452306	0.627	T	C	-0.0098	0.0014	5.50554e-13
16	rs7190771	0.332	A	G	0.0085	0.0013	6.02143e-11
16	rs11643024	0.697	G	A	-0.0084	0.0015	7.97499e-10
16	rs837763	0.578	T	C	0.0176	0.0013	5.19757e-38
16	rs11248914	0.302	C	T	-0.0114	0.0014	1.42004e-14
16	rs7198799	0.281	T	C	0.0083	0.0014	4.75905e-09
17	rs9909940	0.323	T	C	0.0322	0.0014	1.42889e-116
17	rs9914988	0.802	A	G	0.0125	0.0016	4.65586e-17
17	rs2613522	0.26	G	A	0.027	0.0021	9.34329e-39
19	rs17533945	0.418	C	T	0.0128	0.0014	1.61696e-23
19	rs10405535	0.71	G	A	-0.0122	0.0016	6.47441e-14
20	rs737092	0.499	C	T	0.0073	0.0013	7.56903e-09
22	rs8138197	0.488	A	G	-0.0073	0.0014	3.53802e-08
22	rs855791	0.6	G	A	-0.0188	0.0013	1.3369e-56
