# Supplementary material for: A Mendelian randomization study of type 2 diabetes and cancer risk in East Asians
Source: Cancer Cell Int. 2025 Aug 4;25:295. doi: 10.1186/s12935-025-03929-1 (PMC12320361; doi:10.1186/s12935-025-03929-1)
Supplement: Supplementary file 6 — Supplementary Material 6 [file 12935_2025_3929_MOESM6_ESM.xlsx]

## Sheet: T2D
The results of MR estimates for associations between T2D and the risk of several prevalent cancers
outcome variable	ID	ncase	ncontrol	fixed effects IVW model	B	SE	OR	lower	upper	horizontal pleiotropy	heterogeneity1	heterogeneity2	nsnp	random effects IVW model	MR-PRESSO(unadjusted)	MR-PRESSO(adjusted)	removed snp
Gastric cancer	bbj-a-119	6563	195745	<0.001	-0.134	0.0296128	0.875	0.825	0.928	0.50578	<0.001	<0.001	127	<0.001	<0.001	0.901	rs9350271，rs55734389
breast cancer	bbj-a-160	5552	89731	0.003	-0.098	0.033	0.907	0.85	0.967	0.853115	<0.001	<0.001	118	0.00206101	0.001	0.84	rs76878791
Esophageal cancer	bbj-a-117	1300	195745	<0.001	-0.273	0.057	0.761	0.681	0.851	0.506	<0.001	<0.001	127	<0.001	<0.001	0.96	rs1260326
Colorectal cancer	bbj-a-107	7062	195745	<0.001	-0.130875	0.0258691	0.877328	0.833953	0.922958	0.32904	0.0539388	0.0535662	127	<0.001	0.034
Hematological malignancy	bbj-a-125	1236	211217	0.00127956	-0.177555	0.0551323	0.837315	0.751553	0.932864	0.546323	0.424939	0.440597	127	0.00127955	0.442
Lung cancer	bbj-a-133	4050	208403	0.007	-0.088	0.033	0.916	0.858	0.977	0.350797	0.0299921	0.0300719	127	0.00411045	0.001	0.422	rs9461650，rs3869115
hepatocellular carcinoma	bbj-a-158	1866	195745	0.00264617	-0.145106	0.0482704	0.864931	0.786851	0.950758	0.485251	0.10871	0.114254	127	0.00264618	0.094
Pancreatic cancer	bbj-a-140	442	195745	0.326391	0.09802	0.0998767	1.10298	0.906886	1.34149	0.00120037	0.195732	0.0675294	127	0.326391	0.097
Biliary tract cancer	bbj-a-92	339	195745	0.859653	0.0193052	0.109183	1.01949	0.823088	1.26276	0.355584	0.228335	0.230292	127	0.859653	0.439
Prostate cancer	bbj-a-148	5408	103939	<0.001	-0.149	0.03	0.862	0.812	0.914	0.856665	<0.001	<0.001	127	<0.001	<0.001	0.036	rs7051939
Endometrial cancer	bbj-a-113	999	89731	0.00458896	-0.17365	0.0612619	0.840591	0.745483	0.947833	0.971191	0.608682	0.632894	127	0.00368307	0.737
Ovarian cancer	bbj-a-139	720	89731	0.555403	-0.0424822	0.0720425	0.958407	0.832197	1.10376	0.0883828	0.80719	0.76789	127	0.535484	0.696
Cervical cancer	bbj-a-98	605	89731	0.717263	-0.0311443	0.0860057	0.969336	0.818964	1.14732	0.210539	0.0748052	0.0687401	127	0.717263	0.111

## Sheet: FG
The results of MR estimates for associations between FG and the risk of several prevalent cancers
outcome variable	ID	ncase	ncontrol	fixed effects IVW model	B	SE	OR	lower	upper	horizontal pleiotropy	heterogeneity1	heterogeneity2	nsnp	random effects IVW model	MR-PRESSO(unadjusted)	MR-PRESSO(adjusted)	removed snp
Gastric cancer	bbj-a-119	6563	195745	0.561924	0.11644	0.200763	1.12349	0.758012	1.66518	0.759881	0.148757	0.201945	10	0.561924	0.284
breast cancer	bbj-a-160	5552	89731	0.377973	0.1856	0.210518	1.20394	0.796909	1.81887	0.31123	0.333332	0.313514	10	0.377973	0.581
Esophageal cancer	bbj-a-117	1300	195745	0.837	0.1	0.485	1.105	0.427	2.859	0.588279	<0.001	<0.001	10	0.423441	0.002	0.05	rs780093
Colorectal cancer	bbj-a-107	7062	195745	0.433621	0.165211	0.210995	1.17964	0.780095	1.78383	0.0805409	0.285274	0.103194	10	0.433621	0.244
Hematological malignancy	bbj-a-125	1236	211217	0.92081	-0.0383623	0.385884	0.962364	0.451719	2.05027	0.536575	0.462161	0.521276	10	0.916686	0.577
Lung cancer	bbj-a-133	4050	208403	0.820158	-0.0491755	0.216307	0.952014	0.623045	1.45468	0.605877	0.909557	0.932825	10	0.721151	0.816
hepatocellular carcinoma	bbj-a-158	1866	195745	0.390651	-0.319012	0.371619	0.726867	0.350854	1.50586	0.216206	0.258354	0.193177	10	0.390651	0.241
Pancreatic cancer	bbj-a-140	442	195745	0.449877	0.494158	0.653977	1.63912	0.454919	5.90591	0.121799	0.618677	0.414561	10	0.449877	0.565
Biliary tract cancer	bbj-a-92	339	195745	0.217725	-0.909472	0.737849	0.402737	0.0948313	1.71037	0.814248	0.843111	0.896953	10	0.0715632	0.973
Prostate cancer	bbj-a-148	5408	103939	0.488667	-0.171682	0.247941	0.842247	0.518069	1.36928	0.0561806	0.353631	0.109256	10	0.488667	0.143
Endometrial cancer	bbj-a-113	999	89731	0.42937	-0.398834	0.504681	0.671102	0.249572	1.8046	0.0325311	0.690551	0.198111	10	0.42937	0.369
Ovarian cancer	bbj-a-139	720	89731	0.707823	-0.190495	0.508282	0.82655	0.305219	2.23835	0.968181	0.799156	0.867408	10	0.600261	0.752
Cervical cancer	bbj-a-98	605	89731	0.300191	-0.575758	0.555738	0.562279	0.18919	1.67111	0.129178	0.852684	0.646435	10	0.237078	0.185

## Sheet: HbA1c
The results of MR estimates for associations between HbA1c and the risk of several prevalent cancers
outcome variable	ID	ncase	ncontrol	fixed effects IVW model	B	SE	OR	lower	upper	horizontal pleiotropy	heterogeneity1	heterogeneity2	nsnp	random effects IVW model	MR-PRESSO(unadjusted)	MR-PRESSO(adjusted)	removed snp
Gastric cancer	bbj-a-119	6563	195745	0.999881	4.54465e-05	0.30541	1.00005	0.549604	1.81966	0.421013	<0.001	<0.001	51	0.999881	0.752
breast cancer	bbj-a-160	5552	89731	0.890613	0.0415	0.301499	1.04234	0.577254	1.88213	0.667961	0.0204867	0.0246538	51	0.890613	0.036		No significant outliers
Esophageal cancer	bbj-a-117	1300	195745	0.394944	0.471	0.553629	1.60154	0.541101	4.74019	0.498847	0.0422818	0.0463696	51	0.394944	0.08
Colorectal cancer	bbj-a-107	7062	195745	0.523	0.349	0.546	1.418	0.38	5.29	0.392504	<0.001	<0.001	51	0.659425	<0.001	0.715	rs174559
Hematological malignancy	bbj-a-125	1236	211217	0.479686	0.3436	0.486124	1.41001	0.543783	3.65611	0.98171	0.648016	0.685347	51	0.454736	0.705
Lung cancer	bbj-a-133	4050	208403	0.949752	0.017	0.272106	1.0173	0.596796	1.73408	0.138318	0.887301	0.852616	51	0.943589	0.782
hepatocellular carcinoma	bbj-a-158	1866	195745	0.819	0.112	0.491	1.118	0.248	5.036	0.262164	0.00375664	0.00313943	51	0.619508	0.007	0.362	rs4980325
Pancreatic cancer	bbj-a-140	442	195745	0.189223	1.065	0.810875	2.89963	0.591714	14.2093	0.881419	0.793283	0.821119	51	0.145942	0.776
Biliary tract cancer	bbj-a-92	339	195745	0.811576	0.221	0.927638	1.2475	0.202497	7.68533	0.35996	0.478779	0.484822	51	0.811044	0.357
Prostate cancer	bbj-a-148	5408	103939	0.324056	-0.244	0.246958	0.783848	0.483077	1.27188	0.789389	0.927258	0.939822	51	0.241767	0.921
Endometrial cancer	bbj-a-113	999	89731	0.891	-0.075	0.544	0.928	0.32	2.696	0.711092	0.962852	0.969559	51	0.866091	0.953
Ovarian cancer	bbj-a-139	720	89731	0.663482	-0.309	0.710476	0.734081	0.182379	2.9547	0.925939	0.10681	0.125641	51	0.663482	0.16
Cervical cancer	bbj-a-98	605	89731	0.406	-0.666	0.801	0.514	0.053	4.982	0.676732	0.0255465	0.0303553	51	0.895224	0.014	0.491	rs857725，rs9909940
