# Supplementary material for: A Mendelian randomization study of type 2 diabetes and cancer risk in East Asians
Source: Cancer Cell Int. 2025 Aug 4;25:295. doi: 10.1186/s12935-025-03929-1 (PMC12320361; doi:10.1186/s12935-025-03929-1)
Supplement: Supplementary file 7 — Supplementary Material 7 [file 12935_2025_3929_MOESM7_ESM.xlsx]

## Sheet: Biliary tract cancer
The five results of MR estimates for associations between T2D and the risk of Biliary tract cancer by different methods
id.exposure	id.outcome	outcome	exposure	method	nsnp	b	se	pval
ebi-a-GCST010118	bbj-a-92	Biliary tract cancer || id:bbj-a-92	Type 2 diabetes || id:ebi-a-GCST010118	MR Egger	127	-0.171211	0.2327	0.463257
ebi-a-GCST010118	bbj-a-92	Biliary tract cancer || id:bbj-a-92	Type 2 diabetes || id:ebi-a-GCST010118	Weighted median	127	0.0556135	0.174266	0.749628
ebi-a-GCST010118	bbj-a-92	Biliary tract cancer || id:bbj-a-92	Type 2 diabetes || id:ebi-a-GCST010118	Inverse variance weighted	127	0.0193052	0.109183	0.859653
ebi-a-GCST010118	bbj-a-92	Biliary tract cancer || id:bbj-a-92	Type 2 diabetes || id:ebi-a-GCST010118	Simple mode	127	-0.0444489	0.35601	0.900839
ebi-a-GCST010118	bbj-a-92	Biliary tract cancer || id:bbj-a-92	Type 2 diabetes || id:ebi-a-GCST010118	Weighted mode	127	0.0229971	0.198442	0.907925

## Sheet: Lung cancer
The five results of MR estimates for associations between T2D and the risk of Lung cancer by different methods
id.exposure	id.outcome	outcome	exposure	method	nsnp	b	se	pval
ebi-a-GCST010118	bbj-a-133	Lung cancer || id:bbj-a-133	Type 2 diabetes || id:ebi-a-GCST010118	MR Egger	127	-0.158862	0.0731007	0.031651
ebi-a-GCST010118	bbj-a-133	Lung cancer || id:bbj-a-133	Type 2 diabetes || id:ebi-a-GCST010118	Weighted median	127	-0.0866703	0.0521359	0.0964343
ebi-a-GCST010118	bbj-a-133	Lung cancer || id:bbj-a-133	Type 2 diabetes || id:ebi-a-GCST010118	Inverse variance weighted	127	-0.0984098	0.0342944	0.00411045
ebi-a-GCST010118	bbj-a-133	Lung cancer || id:bbj-a-133	Type 2 diabetes || id:ebi-a-GCST010118	Simple mode	127	-0.0767821	0.106575	0.472583
ebi-a-GCST010118	bbj-a-133	Lung cancer || id:bbj-a-133	Type 2 diabetes || id:ebi-a-GCST010118	Weighted mode	127	-0.099881	0.0620538	0.10999

## Sheet: hepatocellular carcinoma
The five results of MR estimates for associations between T2D and the risk of hepatocellular carcinoma by different methods
id.exposure	id.outcome	outcome	exposure	method	nsnp	b	se	pval
ebi-a-GCST010118	bbj-a-158	hepatocellular carcinoma || id:bbj-a-158	Type 2 diabetes || id:ebi-a-GCST010118	MR Egger	127	-0.081407	0.103059	0.431077
ebi-a-GCST010118	bbj-a-158	hepatocellular carcinoma || id:bbj-a-158	Type 2 diabetes || id:ebi-a-GCST010118	Weighted median	127	-0.100778	0.0770193	0.190714
ebi-a-GCST010118	bbj-a-158	hepatocellular carcinoma || id:bbj-a-158	Type 2 diabetes || id:ebi-a-GCST010118	Inverse variance weighted	127	-0.145106	0.0482704	0.00264617
ebi-a-GCST010118	bbj-a-158	hepatocellular carcinoma || id:bbj-a-158	Type 2 diabetes || id:ebi-a-GCST010118	Simple mode	127	-0.0770542	0.167973	0.647219
ebi-a-GCST010118	bbj-a-158	hepatocellular carcinoma || id:bbj-a-158	Type 2 diabetes || id:ebi-a-GCST010118	Weighted mode	127	-0.108776	0.0975602	0.266988

## Sheet: Cervical cancer
The five results of MR estimates for associations between T2D and the risk of Cervical cancer by different methods
id.exposure	id.outcome	outcome	exposure	method	nsnp	b	se	pval
ebi-a-GCST010118	bbj-a-98	Cervical cancer || id:bbj-a-98	Type 2 diabetes || id:ebi-a-GCST010118	MR Egger	127	-0.234377	0.182864	0.20232
ebi-a-GCST010118	bbj-a-98	Cervical cancer || id:bbj-a-98	Type 2 diabetes || id:ebi-a-GCST010118	Weighted median	127	-0.167139	0.136933	0.22224
ebi-a-GCST010118	bbj-a-98	Cervical cancer || id:bbj-a-98	Type 2 diabetes || id:ebi-a-GCST010118	Inverse variance weighted	127	-0.0311443	0.0860057	0.717263
ebi-a-GCST010118	bbj-a-98	Cervical cancer || id:bbj-a-98	Type 2 diabetes || id:ebi-a-GCST010118	Simple mode	127	-0.318961	0.292011	0.276788
ebi-a-GCST010118	bbj-a-98	Cervical cancer || id:bbj-a-98	Type 2 diabetes || id:ebi-a-GCST010118	Weighted mode	127	-0.198839	0.160879	0.218775

## Sheet: Colorectal cancer
The five results of MR estimates for associations between T2D and the risk of Colorectal cancer by different methods
id.exposure	id.outcome	outcome	exposure	method	nsnp	b	se	pval
ebi-a-GCST010118	bbj-a-107	Colorectal cancer || id:bbj-a-107	Type 2 diabetes || id:ebi-a-GCST010118	MR Egger	127	-0.178564	0.0551188	0.00153357
ebi-a-GCST010118	bbj-a-107	Colorectal cancer || id:bbj-a-107	Type 2 diabetes || id:ebi-a-GCST010118	Weighted median	127	-0.130621	0.0383623	0.000661835
ebi-a-GCST010118	bbj-a-107	Colorectal cancer || id:bbj-a-107	Type 2 diabetes || id:ebi-a-GCST010118	Inverse variance weighted	127	-0.130875	0.0258691	4.21202e-07
ebi-a-GCST010118	bbj-a-107	Colorectal cancer || id:bbj-a-107	Type 2 diabetes || id:ebi-a-GCST010118	Simple mode	127	-0.0770793	0.0822427	0.350439
ebi-a-GCST010118	bbj-a-107	Colorectal cancer || id:bbj-a-107	Type 2 diabetes || id:ebi-a-GCST010118	Weighted mode	127	-0.131676	0.045552	0.0045284

## Sheet: Ovarian cancer
The five results of MR estimates for associations between T2D and the risk of Ovarian cancer by different methods
id.exposure	id.outcome	outcome	exposure	method	nsnp	b	se	pval
ebi-a-GCST010118	bbj-a-139	Ovarian cancer || id:bbj-a-139	Type 2 diabetes || id:ebi-a-GCST010118	MR Egger	127	-0.275283	0.153509	0.0753482
ebi-a-GCST010118	bbj-a-139	Ovarian cancer || id:bbj-a-139	Type 2 diabetes || id:ebi-a-GCST010118	Weighted median	127	-0.126855	0.116993	0.278234
ebi-a-GCST010118	bbj-a-139	Ovarian cancer || id:bbj-a-139	Type 2 diabetes || id:ebi-a-GCST010118	Inverse variance weighted	127	-0.0424822	0.0720425	0.555403
ebi-a-GCST010118	bbj-a-139	Ovarian cancer || id:bbj-a-139	Type 2 diabetes || id:ebi-a-GCST010118	Simple mode	127	-0.225186	0.243258	0.356368
ebi-a-GCST010118	bbj-a-139	Ovarian cancer || id:bbj-a-139	Type 2 diabetes || id:ebi-a-GCST010118	Weighted mode	127	-0.18021	0.128904	0.164565

## Sheet: Prostate cancer
The five results of MR estimates for associations between T2D and the risk of Prostate cancer by different methods
id.exposure	id.outcome	outcome	exposure	method	nsnp	b	se	pval
ebi-a-GCST010118	bbj-a-148	Prostate cancer || id:bbj-a-148	Type 2 diabetes || id:ebi-a-GCST010118	MR Egger	127	-0.218828	0.0940246	0.0215548
ebi-a-GCST010118	bbj-a-148	Prostate cancer || id:bbj-a-148	Type 2 diabetes || id:ebi-a-GCST010118	Weighted median	127	-0.146928	0.0469693	0.00175897
ebi-a-GCST010118	bbj-a-148	Prostate cancer || id:bbj-a-148	Type 2 diabetes || id:ebi-a-GCST010118	Inverse variance weighted	127	-0.203801	0.0439642	3.55878e-06
ebi-a-GCST010118	bbj-a-148	Prostate cancer || id:bbj-a-148	Type 2 diabetes || id:ebi-a-GCST010118	Simple mode	127	-0.164597	0.104362	0.117263
ebi-a-GCST010118	bbj-a-148	Prostate cancer || id:bbj-a-148	Type 2 diabetes || id:ebi-a-GCST010118	Weighted mode	127	-0.117728	0.0544368	0.032456

## Sheet: Breast cancer
The five results of MR estimates for associations between T2D and the risk of Breast cancer by different methods
id.exposure	id.outcome	outcome	exposure	method	nsnp	b	se	pval
ebi-a-GCST010118	bbj-a-160	Breast cancer || id:bbj-a-102	Type 2 diabetes || id:ebi-a-GCST010118	MR Egger	139	-0.09318	0.069657	0.183171
ebi-a-GCST010118	bbj-a-160	Breast cancer || id:bbj-a-102	Type 2 diabetes || id:ebi-a-GCST010118	Weighted median	139	-0.07976	0.049512	0.107179
ebi-a-GCST010118	bbj-a-160	Breast cancer || id:bbj-a-102	Type 2 diabetes || id:ebi-a-GCST010118	Inverse variance weighted	139	-0.09744	0.032673	0.002859
ebi-a-GCST010118	bbj-a-160	Breast cancer || id:bbj-a-102	Type 2 diabetes || id:ebi-a-GCST010118	Simple mode	139	-0.1194	0.111562	0.286375
ebi-a-GCST010118	bbj-a-160	Breast cancer || id:bbj-a-102	Type 2 diabetes || id:ebi-a-GCST010118	Weighted mode	139	-0.09701	0.051564	0.062024

## Sheet: Esophageal cancer
The five results of MR estimates for associations between T2D and the risk of Esophageal cancer by different methods
id.exposure	id.outcome	outcome	exposure	method	nsnp	b	se	pval
ebi-a-GCST010118	bbj-a-117	Esophageal cancer || id:bbj-a-117	Type 2 diabetes || id:ebi-a-GCST010118	MR Egger	127	-0.179534	0.131053	0.173164
ebi-a-GCST010118	bbj-a-117	Esophageal cancer || id:bbj-a-117	Type 2 diabetes || id:ebi-a-GCST010118	Weighted median	127	-0.266598	0.085936	0.00192033
ebi-a-GCST010118	bbj-a-117	Esophageal cancer || id:bbj-a-117	Type 2 diabetes || id:ebi-a-GCST010118	Inverse variance weighted	127	-0.249717	0.0613837	4.73912e-05
ebi-a-GCST010118	bbj-a-117	Esophageal cancer || id:bbj-a-117	Type 2 diabetes || id:ebi-a-GCST010118	Simple mode	127	-0.174202	0.165476	0.294476
ebi-a-GCST010118	bbj-a-117	Esophageal cancer || id:bbj-a-117	Type 2 diabetes || id:ebi-a-GCST010118	Weighted mode	127	-0.215505	0.0962339	0.0268848

## Sheet: Gastric cancer
The five results of MR estimates for associations between T2D and the risk of Gastric cancer by different methods
id.exposure	id.outcome	outcome	exposure	method	nsnp	b	se	pval
ebi-a-GCST010118	bbj-a-119	Gastric cancer || id:bbj-a-119	Type 2 diabetes || id:ebi-a-GCST010118	MR Egger	127	-0.189883	0.0632222	0.00322542
ebi-a-GCST010118	bbj-a-119	Gastric cancer || id:bbj-a-119	Type 2 diabetes || id:ebi-a-GCST010118	Weighted median	127	-0.14633	0.0428667	0.000641092
ebi-a-GCST010118	bbj-a-119	Gastric cancer || id:bbj-a-119	Type 2 diabetes || id:ebi-a-GCST010118	Inverse variance weighted	127	-0.152629	0.0296128	2.54749e-07
ebi-a-GCST010118	bbj-a-119	Gastric cancer || id:bbj-a-119	Type 2 diabetes || id:ebi-a-GCST010118	Simple mode	127	-0.0482156	0.0934104	0.606641
ebi-a-GCST010118	bbj-a-119	Gastric cancer || id:bbj-a-119	Type 2 diabetes || id:ebi-a-GCST010118	Weighted mode	127	-0.106867	0.0592872	0.0738522

[truncated: 3 more sheets: Hematological malignancy, Pancreatic cancer, Endometrial cancer]
