# Supplementary material for: A Mendelian randomization study of type 2 diabetes and cancer risk in East Asians
Source: Cancer Cell Int. 2025 Aug 4;25:295. doi: 10.1186/s12935-025-03929-1 (PMC12320361; doi:10.1186/s12935-025-03929-1)
Supplement: Supplementary file 8 — Supplementary Material 8 [file 12935_2025_3929_MOESM8_ESM.xlsx]

## Sheet: reverse MR
The results of reverse MR estimates for associations between the risk of several prevalent cancers and T2D
outcome variable	ID	ncase	ncontrol	n	random effects IVW model	B	SE	OR	lower	upper	horizontal pleiotropy	heterogeneity1	heterogeneity2	nsnp	random effects IVW model	MR-PRESSO(unadjusted)	MR-PRESSO(adjusted)	removed snp
Gastric cancer	bbj-a-119	6563	195745	202308	0.663	-0.014	0.032	0.986	0.927	1.05	0.209	0.156	0.019	4	0.663	0.132
breast cancer	bbj-a-160	5552	89731	95283	0.406	-0.666	0.801	0.514	0.107	2.469	0.355	<0.001	<0.001	8	0.562	<0.001	1	rs3095316	rs4784227	rs73010941	rs939476
Esophageal cancer	bbj-a-117	1300	195745	197045	0.417	-0.038	0.047	0.962	0.877	1.056		<0.001		2	0.417
Colorectal cancer	bbj-a-107	7062	195745	202807	0.679	0.017	0.041	1.017	0.939	1.102	0.3	<0.001	<0.001	13	0.641	<0.001	0.616	rs11066015,rs76681197
Hematological malignancy	bbj-a-125	1236	211217	212453										0
Lung cancer	bbj-a-133	4050	208403	212453	0.684	0.018	0.043	1.018	0.936	1.108	0.958	0.004	0.01	5	0.193	0.002	0.756	rs6937083,rs201414107
hepatocellular carcinoma	bbj-a-158	1866	195745	197611	<0.001	-0.06	0.025	0.941	0.896	0.989		0.863		3	0.756
Pancreatic cancer	bbj-a-140	442	195745	196187	<0.001	-0.062	0.0173212	0.94	0.908	0.972				1		0.756
Biliary tract cancer	bbj-a-92	339	195745	196084										0
Prostate cancer	bbj-a-148	5408	103939	109347	0.042	-0.021	0.01	0.979	0.959	0.999	0.316	0.009	0.042	24	0.042	0.007		No significant outliers
Endometrial cancer	bbj-a-113	999	89731	90730										0
Ovarian cancer	bbj-a-139	720	89731	90451										0
Cervical cancer	bbj-a-98	605	89731	90336	<0.001	-0.11	0.023	0.896	0.857	0.936				1		0.012		No significant outliers
